# Supplementary material for: Structural Biology Helps Interpret Variants of Uncertain Significance in Genes Causing Endocrine and Metabolic Disorders
Source: J Endocr Soc. 2018 Jun 13;2(8):842–54. doi: 10.1210/js.2018-00077 (PMC6041779; doi:10.1210/js.2018-00077)
Supplement: Supplemental Data 1 [file js.2018-00077.sd1.xls]

## Sheet: Sheet1
UniProt_Id	Gene_name	PDB_Id	PDB_Chain	aa_pos_UniProt	a_Pos_PDB	Wt_aa	Mut_aa	PolyPhen2	MutationAssessor	Sift	Condel	Structure_prediction	Changes_on_protein_structure
Q9H221	ABCG8	5do7	D	579	579	ASN	ILE	benign	low	Damaging	D	Predicted: Damaging	'Disallowed torsion angles'
Q9H221	ABCG8	5do7	D	499	499	GLY	ARG	probably damaging	medium	Damaging	D	Predicted: Damaging	'Change in charge of buried residue'	'Substitution of a buried Gly'
Q9H221	ABCG8	5do7	D	496	496	LYS	GLU	probably damaging	medium	Damaging	D	Predicted: Damaging	'Disruption of salt bridge'
Q9H221	ABCG8	5do7	D	409	409	ASN	ASP	possibly damaging	medium	Damaging	D	Predicted: Damaging	'Change in charge of buried residue'
Q9H221	ABCG8	5do7	D	263	263	ARG	TRP	probably damaging	medium	Damaging	D	Predicted: Damaging	'Steric Clash'
Q9H221	ABCG8	5do7	D	238	238	GLU	LYS	probably damaging	high	Damaging	D	Predicted: Damaging	'Change in charge of buried residue'	'Disruption of salt bridge'	'Change in solvent accessibility'
Q9H221	ABCG8	5do7	D	184	184	ARG	HIS	possibly damaging	low	Damaging	N	Predicted: Damaging	'Change in solvent accessibility'
Q9UKU7	ACAD8	1rx0	D	326	304	LEU	GLN	probably damaging	medium	Damaging	D	Predicted: Damaging	'Introduction of hydrophilic residue in the core'
Q9UKU7	ACAD8	1rx0	D	202	180	VAL	GLU	probably damaging	medium	Damaging	D	Predicted: Damaging	'Introduction of hydrophilic residue in the core'	'Change in charge of buried residue'
Q9UKU7	ACAD8	1rx0	D	134	112	ASP	TYR	probably damaging	low	Damaging	D	Predicted: Damaging	'Disruption of salt bridge'	'Change in solvent accessibility'
Q9UKU7	ACAD8	1rx0	D	97	75	GLY	ARG	probably damaging	high	Damaging	D	Predicted: Damaging	'Change in solvent accessibility'
Q9UKU7	ACAD8	1rx0	D	92	70	GLN	ARG	benign	neutral	Tolerated	N	Predicted: Damaging	'Change in cavity/pocket size' (it affects pocket size)'
P11310	ACADM	4p13	D	372	347	ALA	ASP	probably damaging	high	Damaging	D	Predicted: Damaging	'Introduction of hydrophilic residue in the core'	'Change in charge of buried residue'
P11310	ACADM	4p13	D	341	316	ALA	VAL	probably damaging	medium	Damaging	D	Predicted: Damaging	'Steric Clash'
P11310	ACADM	4p13	D	313	288	LEU	PRO	probably damaging	medium	Damaging	D	Predicted: Damaging	'Substitution of any buried residue to Pro'
P11310	ACADM	4p13	D	310	285	GLY	ARG	probably damaging	medium	Damaging	D	Predicted: Damaging	'Substitution of Gly in a sharp turn'
P11310	ACADM	4p13	D	221	196	GLY	ARG	probably damaging	medium	Damaging	D	Predicted: Damaging	'Change in charge of buried residue'	'Substitution of a buried Gly'
P11310	ACADM	4p13	D	201	176	TYR	CYS	possibly damaging		Damaging	D	Predicted: Damaging	'Change in cavity/pocket size'	'Possible disruption of pi stacking interaction'
P11310	ACADM	4p13	D	194	169	ASN	ASP	probably damaging	medium	Damaging	D	Predicted: Damaging	'Change in charge of buried residue'
P11310	ACADM	4p13	D	129	104	GLY	TRP	probably damaging	high	Damaging	D	Predicted: Damaging	'Substitution of a buried Gly'
P11310	ACADM	4p13	D	99	74	GLY	VAL	probably damaging	high	Damaging	D	Predicted: Damaging	'Steric Clash'
P11310	ACADM	4p13	D	96	71	GLY	ARG	possibly damaging	high	Damaging	D	Predicted: Damaging	'Substitution of Gly in a sharp turn'
P11310	ACADM	4p13	D	85	60	GLY	SER	probably damaging	high	Damaging	D	Predicted: Damaging	'Substitution of Gly in a sharp turn'
P11310	ACADM	4p13	D	77	52	LEU	GLN	possibly damaging	medium	Damaging	D	Predicted: Damaging	'Introduction of hydrophilic residue in the core'
P16219	ACADS	2vig	H	272	272	ARG	HIS	probably damaging	high	Damaging	D	Predicted: Damaging	'Change in cavity/pocket size' (it affects pocket size)'
P16219	ACADS	2vig	H	150	150	GLY	VAL	probably damaging	medium	Damaging	D	Predicted: Damaging	'Substitution of a buried Gly'
O00170	AIP	4apo	B	315	315	GLN	PRO	possibly damaging	low	Damaging	D	Predicted: Damaging	'Change in SS structure'
O00170	AIP	4apo	B	241	241	LYS	GLU	possibly damaging	medium	Tolerated	D	Predicted: Damaging	'Disruption of salt bridge'	'Change in solvent accessibility'
O43918	AIRE	2lri	C	457	38	CYS	TYR	possibly damaging		Damaging	D	Predicted: Damaging	'Steric Clash'	'Disruption of Zinc interaction'
O43918	AIRE	2kft	A	306	306	GLY	ARG	probably damaging	medium	Damaging	D	Predicted: Damaging	'Disallowed torsion angles'
P05062	ALDOB	1qo5	R	233	232	MET	LYS	probably damaging	high	Damaging	D	Predicted: Damaging	'Introduction of hydrophilic residue in the core'	'Change in charge of buried residue'
P02649	APOE	2l7b	A	270	252	LEU	GLU	probably damaging		Tolerated		Predicted: Damaging	'Introduction of hydrophilic residue in the core'	'Change in charge of buried residue'
P02649	APOE	2kc3	A	46	28	LEU	PRO	possibly damaging	medium	Tolerated	D	Predicted: Damaging	'Change in SS structure'
Q04656	ATP7A	2kij	A	857	52	PRO	LEU	probably damaging	medium	Damaging	D	Predicted: Damaging	'Steric Clash'
Q04656	ATP7A	2kij	A	844	39	ARG	HIS	probably damaging	low	Damaging	D	Predicted: Damaging	'Disallowed torsion angles'
Q04656	ATP7A	1yjr	A	574	14	THR	ARG	probably damaging	medium	Damaging	D	Predicted: Damaging	'Disallowed torsion angles'
Q04656	ATP7A	1aw0	A	381	7	ILE	ARG	probably damaging	high	Damaging	D	Predicted: Damaging	'Steric Clash'	'Introduction of hydrophilic residue in the core'	'Change in charge of buried residue'
P35670	ATP7B	2koy	A	1186	131	GLY	SER	probably damaging	medium	Damaging	D	Predicted: Damaging	'Substitution of Gly in a sharp turn'
P35670	ATP7B	2koy	A	1149	94	GLY	GLU	probably damaging	high	Damaging	D	Predicted: Damaging	'Change in charge of buried residue'	'Substitution of a buried Gly'
P35670	ATP7B	2ew9	A	626	142	GLY	ALA	probably damaging	high	Damaging	D	Predicted: Damaging	'Disallowed torsion angles'	'Substitution of Gly in a sharp turn'
P35670	ATP7B	2ew9	A	606	122	VAL	GLY	probably damaging	high	Damaging	D	Predicted: Damaging	'Change in solvent accessibility'
P35670	ATP7B	2lqb	A	170	34	GLY	VAL	probably damaging	high	Damaging	D	Predicted: Damaging	'Substitution of a buried Gly'
P41180	CASR	5k5t	A	582	582	CYS	TYR	probably damaging		Damaging	D	Predicted: Damaging	'Disruption of disulfide bridge'
P41180	CASR	5k5t	A	568	568	CYS	GLY	benign		Damaging	D	Predicted: Damaging	'Disruption of disulfide bridge'
P41180	CASR	5fbk	B	509	509	GLY	GLU	probably damaging	high	Damaging	D	Predicted: Damaging	'Change in solvent accessibility'
P41180	CASR	5fbk	B	397	397	GLY	ARG	probably damaging	medium	Damaging	D	Predicted: Damaging	'Change in solvent accessibility'	'Change in cavity/pocket size' (it affects pocket size)
P41180	CASR	5fbk	B	247	247	SER	PHE	benign	neutral	Tolerated	N	Predicted: Damaging	'Steric Clash'
P41180	CASR	5fbk	B	171	171	SER	ARG	probably damaging	high	Damaging	D	Predicted: Damaging	'Change in charge of buried residue'
P41180	CASR	5fbk	B	170	170	SER	PRO	benign	high	Damaging	D	Predicted: Damaging	'Substitution of any buried residue to Pro'
P41180	CASR	5fbk	B	143	143	GLY	ARG	probably damaging	high	Damaging	D	Predicted: Damaging	'Disallowed torsion angles'	'Change in charge of buried residue'	'Substitution of a buried Gly'
P41180	CASR	5fbk	B	36	36	GLY	ARG	probably damaging	high	Damaging	D	Predicted: Damaging	'Change in charge of buried residue'	'Substitution of a buried Gly']
P35520	CBS	4uuu	B	471	471	GLY	ARG	possibly damaging	medium	Tolerated	D	Predicted: Damaging	'Substitution of Gly in a sharp turn'
P35520	CBS	1m54	F	358	358	VAL	MET	possibly damaging	low	Damaging	D	Predicted: Damaging	'Change in solvent accessibility'
P35520	CBS	1m54	F	250	250	MET	ILE	possibly damaging	neutral	Damaging	D	Predicted: Damaging	'Disallowed torsion angles'
P35520	CBS	1m54	F	206	206	VAL	MET	probably damaging	low	Damaging	D	Predicted: Damaging	'Disallowed torsion angles'	'Change in solvent accessibility'
P35520	CBS	1m54	F	204	204	VAL	MET	benign	low	Damaging	D	Predicted: Damaging	'Change in cavity/pocket size' (it affects pocket size)
P35520	CBS	1m54	F	134	134	GLY	ALA	probably damaging	high	Damaging	D	Predicted: Damaging	'Substitution of Gly in a sharp turn'
P35520	CBS	1m54	F	121	121	ARG	CYS	probably damaging		Damaging	D	Predicted: Damaging	'Disruption of salt bridge'
P35520	CBS	1m54	F	118	118	VAL	MET	probably damaging	medium	Damaging	D	Predicted: Damaging	'Change in solvent accessibility'
P13569	CFTR	5uak	A	1381	1381	TYR	CYS	probably damaging		Tolerated	N	Predicted: Damaging	'Change in solvent accessibility'
P13569	CFTR	5uak	A	1352	1352	GLN	HIS	probably damaging	medium	Damaging	D	Predicted: Damaging	'Introduction of charge in a buried residue'
P13569	CFTR	5uak	A	1349	1349	GLY	SER	probably damaging	medium	Damaging	D	Predicted: Damaging	'Substitution of a buried Gly'	'Change in solvent accessibility'
P13569	CFTR	5uak	A	1335	1335	LEU	PRO	probably damaging	medium	Damaging	D	Predicted: Damaging	'Disallowed torsion angles'	'Introduction of Pro in a buried residue'	'Change in solvent accessibility'
P13569	CFTR	5uak	A	1298	1298	GLY	ALA	probably damaging	low	Damaging	D	Predicted: Damaging	'Disallowed torsion angles'
P13569	CFTR	5uak	A	1069	1069	GLY	ARG	possibly damaging	low	Tolerated	D	Predicted: Damaging	'Substitution of Gly in a sharp turn'
P13569	CFTR	5uak	A	1052	1052	PHE	VAL	probably damaging	medium	Damaging	D	Predicted: Damaging	'Change in cavity/pocket size' (it affects pocket size at the protein-protein interaction site)'
P13569	CFTR	5uak	A	1047	1047	GLY	CYS	probably damaging		Damaging	N	Predicted: Damaging	'Substitution of Gly in a sharp turn'
P13569	CFTR	5uak	A	997	997	LEU	PHE	probably damaging	low	Tolerated	D	Predicted: Damaging	'Change in cavity/pocket size'	'Introduction of pi stacking interaction'
P13569	CFTR	5uak	A	952	952	MET	THR	probably damaging	high	Damaging	D	Predicted: Damaging	'Change in cavity/pocket size'
P13569	CFTR	5uak	A	921	921	GLY	GLU	probably damaging	medium	Damaging	D	Predicted: Damaging	'Change in solvent accessibility'
P13569	CFTR	5uak	A	866	866	CYS	TYR	probably damaging		Tolerated	D	Predicted: Damaging	'Change in cavity/pocket size'
P13569	CFTR	2pze	B	576	576	GLY	ALA	possibly damaging	neutral	Tolerated	N	Predicted: Damaging	'Substitution of Gly in a sharp turn'
P13569	CFTR	2pze	B	500	500	GLY	ASP	probably damaging	low	Damaging	D	Predicted: Damaging	'Disallowed torsion angles'
P13569	CFTR	2pze	B	484	484	HIS	TYR	probably damaging	neutral	Damaging	N	Predicted: Damaging	'Steric Clash'
P13569	CFTR	5uak	A	352	352	ARG	TRP	probably damaging	medium	Damaging	D	Predicted: Damaging	'Steric Clash'	'Disruption of salt bridge'
P13569	CFTR	5uak	A	348	348	MET	LYS	probably damaging	medium	Damaging	D	Predicted: Damaging	'Change in cavity/pocket size'
P13569	CFTR	5uak	A	322	322	VAL	MET	possibly damaging	medium	Damaging	D	Predicted: Damaging	'Change in cavity/pocket size'
P13569	CFTR	5uak	A	258	258	ARG	GLY	possibly damaging	medium	Damaging	D	Predicted: Damaging	'Disruption of salt bridge'	'Change in solvent accessibility'
P13569	CFTR	5uak	A	198	198	ALA	PRO	probably damaging	medium	Damaging	D	Predicted: Damaging	'Change in SS structure'
P13569	CFTR	5uak	A	170	170	ARG	HIS	probably damaging	low	Damaging	D	Predicted: Damaging	'Change in cavity/pocket size'(it affects pocket size)
P13569	CFTR	5uak	A	151	151	GLN	LYS	possibly damaging	neutral	Damaging	N	Predicted: Damaging	'Change in charge of buried residue'	'Change in solvent accessibility'
O75208	COQ9	4rhp	B	148	148	HIS	PRO	probably damaging	medium	Damaging	D	Predicted: Damaging	'Change in SS structure'
O75208	COQ9	4rhp	B	108	108	LEU	ARG	probably damaging	medium	Damaging	D	Predicted: Damaging	'Introduction of hydrophilic residue in the core'	'Change in charge of buried residue'
P50416	CPT1A	2le3	A	34	34	SER	PRO	benign	medium	Damaging	D	Predicted: Damaging	'Steric Clash'	'Change in SS structure'
P07333	CSF1R	2i1m	A	869	869	VAL	GLY	probably damaging	low	Damaging	D	Predicted: Damaging	'Change in solvent accessibility'
P13804	ETFA	2a1u	A	72	72	GLY	ASP	possibly damaging	high	Damaging	D	Predicted: Damaging	'Disallowed torsion angles'	'Substitution of Gly in a sharp turn'
P35555	FBN1	1emn	A	2204	2204	CYS	TYR	probably damaging		Damaging	D	Predicted: Damaging	'Disruption of disulfide bridge'
P35555	FBN1	1emn	A	2195	2195	GLY	ARG	probably damaging	medium	Damaging	D	Predicted: Damaging	'Disallowed torsion angles'
P35555	FBN1	1apj	A	2091	2091	GLY	ASP	probably damaging	medium	Damaging	D	Predicted: Damaging	'Change in charge of buried residue'	'Substitution of a buried Gly'
P35555	FBN1	1apj	A	2088	2088	LYS	ASN	benign	neutral	Tolerated	N	Predicted: Damaging	'Disallowed torsion angles'
P35555	FBN1	1uzk	A	1591	1591	GLY	GLU	probably damaging	low	Damaging	D	Predicted: Damaging	'Substitution of Gly in a sharp turn'
P35555	FBN1	1lmj	A	1127	61	GLY	SER	probably damaging	low	Damaging	D	Predicted: Damaging	'Substitution of Gly in a sharp turn'
P35555	FBN1	2w86	A	905	101	GLY	ARG	probably damaging	low	Damaging	D	Predicted: Damaging	'Substitution of Gly in a sharp turn'
P35555	FBN1	2m74	A	165	165	ARG	PRO	probably damaging	medium	Damaging	D	Predicted: Damaging	'Disallowed torsion angles'	'Change in SS structure'
P35555	FBN1	2m74	A	139	139	GLY	ARG	probably damaging	high	Damaging	D	Predicted: Damaging	'Disallowed torsion angles'	'Substitution of Gly in a sharp turn'
P35555	FBN1	2m74	A	127	127	GLY	ARG	probably damaging	high	Damaging	D	Predicted: Damaging	'Steric Clash'	'Change in solvent accessibility'
P35555	FBN1	2m74	A	47	47	GLY	SER	probably damaging	low	Tolerated	N	Predicted: Damaging	'Disallowed torsion angles'
P35555	FBN1	2m74	A	46	46	GLY	ASP	probably damaging	low	Damaging	D	Predicted: Damaging	'Substitution of Gly in a sharp turn'
P11362	FGFR1	5ew8	B	719	719	MET	VAL	probably damaging	low	Damaging	D	Predicted: Damaging	'Change in solvent accessibility'
Q9C0B1	FTO	4ie5	A	455	455	ARG	SER	probably damaging	medium	Damaging	D	Predicted: Damaging	'Disruption of salt bridge'
Q9C0B1	FTO	4ie5	A	436	436	THR	PRO	possibly damaging	low	Tolerated	N	Predicted: Damaging	'Change in SS structure'
Q9C0B1	FTO	4ie5	A	320	320	THR	ILE	probably damaging	medium	Damaging	D	Predicted: Damaging	'Change in solvent accessibility'
Q9C0B1	FTO	4ie5	A	271	271	HIS	PRO	probably damaging	medium	Damaging	D	Predicted: Damaging	'Disallowed torsion angles'	'Change in SS structure'	'Substitution of any buried residue to Pro'
Q14376	GALE	1ek6	B	300	300	ARG	TRP	probably damaging	high	Damaging	D	Predicted: Damaging	'Change in cavity/pocket size'	'H bond disruption'
Q14376	GALE	1ek6	B	220	220	ARG	PRO	probably damaging	medium	Tolerated	D	Predicted: Damaging	'Disallowed torsion angles'
Q14376	GALE	1ek6	B	133	133	ALA	VAL	probably damaging	high	Damaging	D	Predicted: Damaging	'Steric Clash'
Q14376	GALE	1ek6	B	33	33	ASP	ASN	probably damaging	high	Damaging	D	Predicted: Damaging	'Disruption of salt bridge'
Q14376	GALE	1ek6	B	18	18	THR	MET	probably damaging	medium	Damaging	D	Predicted: Damaging	'Steric Clash'
Q14376	GALE	1ek6	B	17	17	HIS	TYR	probably damaging	high	Damaging	D	Predicted: Damaging	'From charged to buried uncharged'
P51570	GALK1	1wuu	D	342	342	ARG	CYS	probably damaging		Damaging	D	Predicted: Damaging	'Disruption of salt bridge'
P34059	GALNS	4fdi	B	507	507	CYS	PHE	probably damaging		Damaging	D	Predicted: Damaging	'Disruption of disulfide bridge'
P34059	GALNS	4fdi	B	505	505	GLY	ARG	possibly damaging	medium	Damaging	D	Predicted: Damaging	'Substitution of Gly in a sharp turn'
P34059	GALNS	4fdi	B	474	474	GLN	PRO	possibly damaging	medium	Tolerated	D	Predicted: Damaging	'Change in SS structure'
P34059	GALNS	4fdi	B	396	396	GLY	ARG	probably damaging	medium	Damaging	D	Predicted: Damaging	'Substitution of Gly in a sharp turn'
P34059	GALNS	4fdi	B	316	316	GLY	GLU	probably damaging	medium	Damaging	D	Predicted: Damaging	'Change in charge of buried residue'	'Substitution of a buried Gly'
P34059	GALNS	4fdi	B	304	304	GLY	VAL	probably damaging	medium	Damaging	D	Predicted: Damaging	'Disallowed torsion angles'	'Substitution of Gly in a sharp turn'
P34059	GALNS	4fdi	B	284	284	PHE	VAL	benign	neutral	Tolerated	N	Predicted: Damaging	'Change in cavity/pocket size'
P34059	GALNS	4fdi	B	247	247	GLY	ASP	possibly damaging	low	Tolerated	D	Predicted: Damaging	'Substitution of Gly in a sharp turn'
P34059	GALNS	4fdi	B	89	89	GLY	VAL	probably damaging	high	Damaging	D	Predicted: Damaging	'Substitution of Gly in a sharp turn'	'Substitution of a buried Gly'
P07902	GALT	5in3	B	288	288	ASN	LYS	probably damaging	medium	Damaging	D	Predicted: Damaging	'Change in solvent accessibility'
P07902	GALT	5in3	B	272	272	ARG	HIS	probably damaging	high	Damaging	D	Predicted: Damaging	'Change in solvent accessibility'
P07902	GALT	5in3	B	271	271	GLU	GLY	probably damaging	high	Damaging	D	Predicted: Damaging	'Disruption of salt bridge'
P07902	GALT	5in3	B	251	251	TYR	SER	possibly damaging	medium	Damaging	D	Predicted: Damaging	'Change in cavity/pocket size'
P07902	GALT	5in3	B	202	202	GLU	ALA	possibly damaging	low	Tolerated	D	Predicted: Damaging	'Disruption of salt bridge'
P07902	GALT	5in3	B	130	130	CYS	TYR	probably damaging		Damaging	D	Predicted: Damaging	'Steric Clash'
P07902	GALT	5in3	B	114	114	HIS	PRO	benign	low	Damaging	D	Predicted: Damaging	'Disallowed torsion angles'
P07902	GALT	5in3	B	45	45	SER	LEU	probably damaging	high	Damaging	D	Predicted: Damaging	'Change in solvent accessibility'
P07902	GALT	5in3	B	25	25	ARG	PRO	benign	neutral	Damaging	D	Predicted: Damaging	'Disallowed torsion angles'
Q14353	GAMT	3orh	D	201	201	GLY	SER	probably damaging	medium	Tolerated	D	Predicted: Damaging	'Disallowed torsion angles'	'Substitution of Gly in a sharp turn'
Q14353	GAMT	3orh	D	175	175	GLY	ARG	probably damaging	medium	Damaging	D	Predicted: Damaging	'Steric Clash'	'Change in charge of buried residue'	'Substitution of a buried Gly'
Q14353	GAMT	3orh	D	127	127	GLY	SER	benign	low	Tolerated	D	Predicted: Damaging	'Substitution of Gly in a sharp turn'
Q14353	GAMT	3orh	D	83	83	ILE	ASN	probably damaging	medium	Damaging	D	Predicted: Damaging	'Introduction of hydrophilic residue in the core'
Q14353	GAMT	3orh	D	43	43	GLU	GLY	probably damaging	medium	Damaging	D	Predicted: Damaging	'Disruption of salt bridge'
Q14353	GAMT	3orh	D	27	27	TYR	HIS	probably damaging	medium	Damaging	D	Predicted: Damaging	'Change in cavity/pocket size'
P50440	GATM	1jdw	A	387	387	GLY	ARG	probably damaging	medium	Damaging	D	Predicted: Damaging	'Substitution of Gly in a sharp turn'
P50440	GATM	1jdw	A	369	369	ARG	CYS	probably damaging		Damaging	D	Predicted: Damaging	'Change in solvent accessibility'
Q92947	GCDH	1siq	A	386	342	ARG	PRO	probably damaging	high	Damaging	D	Predicted: Damaging	'Change in SS structure'
Q92947	GCDH	1siq	A	374	330	ASN	ASP	possibly damaging	high	Damaging	D	Predicted: Damaging	'Change in charge of buried residue'
Q92947	GCDH	1siq	A	241	197	GLY	GLU	benign	low	Damaging	D	Predicted: Damaging	'Disallowed torsion angles'	'Substitution of Gly in a sharp turn'
P30793	GCH1	1fb1	E	95	95	PRO	LEU	probably damaging	high	Damaging	D	Predicted: Damaging	'Disallowed torsion angles'
P10912	GHR	1axi	B	229	211	ARG	HIS	probably damaging	low	Damaging	D	Predicted: Damaging	'Change in solvent accessibility'
P10912	GHR	1axi	B	134	116	GLY	ASP	benign	neutral	Tolerated	N	Predicted: Damaging	'Disallowed torsion angles'
P10912	GHR	1axi	B	61	43	ARG	GLN	benign	neutral	Tolerated	N	Predicted: Damaging	'From charged to buried uncharged'	'H bond disruption'	'Disruption of protein-protein interaction site'
Q9UBQ7	GRHPR	2gcg	D	247	247	ASP	GLY	benign	neutral	Tolerated	N	Predicted: Damaging	'Change in cavity/pocket size'
P06865	HEXA	2gk1	G	345	345	GLY	SER	possibly damaging	low	Tolerated	D	Predicted: Damaging	'Disallowed torsion angles'
P06865	HEXA	2gk1	G	247	247	ARG	TRP	probably damaging	high	Damaging	D	Predicted: Damaging	'Disruption of salt bridge'	'Change in solvent accessibility'
P06865	HEXA	2gk1	G	104	104	CYS	GLY	probably damaging		Tolerated	D	Predicted: Damaging	'Disruption of disulfide bridge'
P07686	HEXB	1now	B	551	551	CYS	TYR	probably damaging		Damaging	D	Predicted: Damaging	'Disruption of disulfide bridge'
P07686	HEXB	1now	B	549	549	GLY	ARG	probably damaging	medium	Damaging	D	Predicted: Damaging	'Disallowed torsion angles'
P07686	HEXB	1now	B	534	534	CYS	PHE	probably damaging		Damaging	D	Predicted: Damaging	'Disruption of disulfide bridge'
P07686	HEXB	1now	B	281	281	ARG	GLN	probably damaging	high	Damaging	D	Predicted: Damaging	'H bond disruption'
P07686	HEXB	1now	B	196	196	ASP	ALA	probably damaging	high	Damaging	D	Predicted: Damaging	'Disruption of salt bridge'
P07686	HEXB	1now	B	104	104	TYR	CYS	probably damaging		Damaging	D	Predicted: Damaging	'Change in cavity/pocket size'	'Pontential disruption of pi stacking interaction'
P07686	HEXB	1now	B	91	91	CYS	SER	probably damaging		Tolerated	D	Predicted: Damaging	'Disruption of disulfide bridge'
Q30201	HFE	1a6z	C	282	260	CYS	TYR	probably damaging		Damaging	D	Predicted: Damaging	'Disruption of disulfide bridge'
Q30201	HFE	1a6z	C	277	255	GLU	LYS	probably damaging	medium	Damaging	N	Predicted: Damaging	'Change in solvent accessibility'
P20823	HNF1A	1ic8	B	237	237	ASN	SER	benign	medium	Damaging	D	Predicted: Damaging	'Change in solvent accessibility'
P35680	HNF1B	2h8r	B	295	295	ARG	HIS	probably damaging	medium	Damaging	D	Predicted: Damaging	'Change in solvent accessibility'
P35680	HNF1B	2h8r	B	160	160	MET	ARG	probably damaging	medium	Damaging	D	Predicted: Damaging	'Introduction of hydrophilic residue in the core'	'Introduction of charge in a buried residue'
P22304	IDS	5fql	A	312	312	GLY	SER	probably damaging	high	Damaging	D	Predicted: Damaging	'Substitution of a buried Gly'
P22304	IDS	5fql	A	101	101	ARG	CYS	probably damaging		Damaging	D	Predicted: Damaging	'Change in solvent accessibility'
P35475	IDUA	4mj2	B	589	589	GLY	CYS	benign		Damaging	D	Predicted: Damaging	'Substitution of Gly in a sharp turn'
P35475	IDUA	4mj2	B	424	424	ALA	ASP	possibly damaging	low	Tolerated	D	Predicted: Damaging	'Introduction of hydrophilic residue in the core'	'Change in charge of buried residue'
P35475	IDUA	4mj2	B	409	409	GLY	ARG	probably damaging	low	Tolerated	D	Predicted: Damaging	'Substitution of Gly in a sharp turn'
P35475	IDUA	4mj2	B	388	388	THR	LYS	probably damaging	medium	Damaging	D	Predicted: Damaging	'Change in charge of buried residue'
P35475	IDUA	4mj2	B	256	256	LEU	PRO	probably damaging	medium	Damaging	D	Predicted: Damaging	'Disallowed torsion angles'	'Introduction of Pro in a buried residue'	'Change in solvent accessibility'
P35475	IDUA	4mj2	B	223	223	ASP	ASN	probably damaging	medium	Tolerated	D	Predicted: Damaging	'Disruption of salt bridge'
P08069	IGF1R	1p4o	B	1199	1169	GLY	ARG	probably damaging	high	Damaging	D	Predicted: Damaging	'Change in charge of buried residue'	'Substitution of a buried Gly'
P08069	IGF1R	1p4o	B	1139	1109	ARG	GLN	probably damaging	medium	Damaging	D	Predicted: Damaging	'Disruption of salt bridge'
P50053	KHK	2hlz	D	186	186	GLY	GLU	probably damaging	medium	Tolerated	D	Predicted: Damaging	'Change in charge of buried residue'	'Substitution of a buried Gly'
P50053	KHK	2hlz	D	176	176	ARG	GLN	possibly damaging	medium	Tolerated	D	Predicted: Damaging	'Change in cavity/pocket size'
P10721	KIT	1t46	A	872	872	GLY	ARG	benign	low	Tolerated	D	Predicted: Damaging	'Substitution of Gly in a sharp turn'
P10721	KIT	1t46	A	829	829	ALA	PRO	probably damaging	neutral	Damaging	N	Predicted: Damaging	'Disallowed torsion angles'
P10721	KIT	1t46	A	681	681	PHE	LEU	probably damaging	neutral	Damaging	N	Predicted: Damaging	'Steric Clash'
P10721	KIT	2e9w	B	265	265	GLY	SER	probably damaging	medium	Tolerated	D	Predicted: Damaging	'Disallowed torsion angles'
P04180	LCAT	4x96	D	396	372	LEU	ARG	possibly damaging	medium	Damaging	D	Predicted: Damaging	'Introduction of hydrophilic residue in the core'	'Change in charge of buried residue'
P04180	LCAT	4x96	D	347	323	ARG	CYS	benign		Damaging	D	Predicted: Damaging	'Change in solvent accessibility'
P07195	LDHB	1i0z	B	250	249	ASN	SER	benign	neutral	Tolerated	N	Predicted: Damaging	'H bond disruption''	'Change in solvent accessibility'
P07195	LDHB	1i0z	B	243	242	ILE	VAL	benign	medium	Damaging	D	Predicted: Damaging	'Change in cavity/pocket size'
P07195	LDHB	1i0z	B	240	239	TYR	CYS	benign		Damaging	D	Predicted: Damaging	'H bond disruption'	'Change in cavity/pocket size' (it generates pocket at the protein-protein interaction site)'
P01130	LDLR	1ijq	B	701	680	GLY	SER	probably damaging	medium	Tolerated	D	Predicted: Damaging	'Disallowed torsion angles'	'Substitution of Gly in a sharp turn'
P01130	LDLR	1ijq	B	698	677	CYS	TRP	possibly damaging		Damaging	D	Predicted: Damaging	'Disruption of disulfide bridge'
P01130	LDLR	1ijq	B	681	660	CYS	GLY	probably damaging		Damaging	D	Predicted: Damaging	'Disruption of disulfide bridge'
P01130	LDLR	1ijq	B	663	642	GLY	ARG	possibly damaging	high	Damaging	D	Predicted: Damaging	'Change in cavity/pocket size'
P01130	LDLR	1ijq	B	659	638	THR	PRO	benign	low	Tolerated	D	Predicted: Damaging	'Change in SS structure'
P01130	LDLR	1ijq	B	653	632	VAL	GLY	benign	medium	Damaging	D	Predicted: Damaging	'Change in cavity/pocket size'
P01130	LDLR	1ijq	B	643	622	ALA	PRO	benign	medium	Damaging	D	Predicted: Damaging	'Disallowed torsion angles'	'Change in SS structure'
P01130	LDLR	1ijq	B	636	615	GLY	ASP	benign	high	Damaging	D	Predicted: Damaging	'Change in charge of buried residue'	'Substitution of a buried Gly'
P01130	LDLR	1ijq	B	598	577	ILE	ASN	benign	medium	Damaging	D	Predicted: Damaging	'Introduction of hydrophilic residue in the core'
P01130	LDLR	1ijq	B	587	566	SER	ARG	probably damaging	medium	Damaging	D	Predicted: Damaging	'Change in charge of buried residue'
P01130	LDLR	1ijq	B	574	553	ARG	LEU	probably damaging	medium	Damaging	D	Predicted: Damaging	'Disruption of salt bridge'	'Change in solvent accessibility'
P01130	LDLR	1ijq	B	564	543	ASN	HIS	probably damaging	medium	Damaging	D	Predicted: Damaging	'Change in charge of buried residue'	'Change in solvent accessibility'
P01130	LDLR	1ijq	B	529	508	GLY	ARG	probably damaging	medium	Damaging	D	Predicted: Damaging	'Change in charge of buried residue'	'Substitution of Gly in a sharp turn'	'Substitution of a buried Gly'
P01130	LDLR	1ijq	B	521	500	ALA	VAL	probably damaging	high	Damaging	D	Predicted: Damaging	'Change in solvent accessibility'
P01130	LDLR	1ijq	B	517	496	SER	PRO	possibly damaging	medium	Damaging	D	Predicted: Damaging	'Change in SS structure'	'Substitution of any buried residue to Pro'
P01130	LDLR	1ijq	B	516	495	GLY	SER	possibly damaging	low	Damaging	D	Predicted: Damaging	'Disallowed torsion angles'	'Substitution of Gly in a sharp turn'
P01130	LDLR	1ijq	B	499	478	SER	PRO	benign	medium	Damaging	D	Predicted: Damaging	'Disallowed torsion angles'	'Change in SS structure'	'Substitution of any buried residue to Pro'
P01130	LDLR	1ijq	B	492	471	ASP	ASN	probably damaging	medium	Damaging	D	Predicted: Damaging	'From charged to buried uncharged'	'H bond disruption'
P01130	LDLR	1ijq	B	485	464	HIS	GLN	probably damaging	medium	Damaging	D	Predicted: Damaging	'Disruption of salt bridge'
P01130	LDLR	1ijq	B	483	462	TRP	CYS	possibly damaging		Damaging	D	Predicted: Damaging	'Change in cavity/pocket size'
P01130	LDLR	1ijq	B	482	461	ASP	ASN	probably damaging	high	Damaging	D	Predicted: Damaging	'Disruption of salt bridge'
P01130	LDLR	1ijq	B	478	457	GLY	ARG	probably damaging	high	Damaging	D	Predicted: Damaging	'Change in charge of buried residue'	'Substitution of a buried Gly'
P01130	LDLR	1ijq	B	473	452	ILE	ASN	benign	medium	Damaging	D	Predicted: Damaging	'Introduction of hydrophilic residue in the core'
P01130	LDLR	1ijq	B	468	447	VAL	ASP	probably damaging	medium	Damaging	D	Predicted: Damaging	'Introduction of hydrophilic residue in the core'	'Change in charge of buried residue'
P01130	LDLR	1ijq	B	440	419	ARG	GLY	possibly damaging	high	Damaging	D	Predicted: Damaging	'Change in solvent accessibility'
P01130	LDLR	1ijq	B	436	415	VAL	ALA	benign	low	Damaging	D	Predicted: Damaging	'Change in solvent accessibility'
P01130	LDLR	1ijq	B	434	413	THR	ARG	benign	neutral	Damaging	N	Predicted: Damaging	'Change in charge of buried residue'
P01130	LDLR	1ijq	B	430	409	VAL	LEU	benign	low	Damaging	D	Predicted: Damaging	'Change in solvent accessibility'
P01130	LDLR	3p5b	L	343	322	GLY	SER	probably damaging	high	Damaging	D	Predicted: Damaging	'Substitution of Gly in a sharp turn'
P01130	LDLR	2mg9	A	335	22	GLY	SER	probably damaging	neutral	Tolerated	D	Predicted: Damaging	'Substitution of Gly in a sharp turn'
P01130	LDLR	2mg9	A	329	16	CYS	TYR	probably damaging		Damaging	D	Predicted: Damaging	'Steric Clash'	'Disruption of disulfide bridge'
P01130	LDLR	2mg9	A	324	11	GLY	SER	probably damaging	medium	Damaging	D	Predicted: Damaging	'Steric Clash'
P01130	LDLR	2mg9	A	323	10	GLY	SER	probably damaging	low	Damaging	D	Predicted: Damaging	'Steric Clash'	'Substitution of a buried Gly'
P01130	LDLR	3p5c	L	307	286	ASP	ASN	probably damaging	high	Damaging	D	Predicted: Damaging	'From charged to buried uncharged'	'H bond disruption'
P01130	LDLR	3p5c	L	287	266	GLY	SER	possibly damaging	medium	Damaging	D	Predicted: Damaging	'Disallowed torsion angles'
P01130	LDLR	3p5c	L	284	263	CYS	SER	benign		Damaging	D	Predicted: Damaging	'Disallowed torsion angles'	'Disruption of disulfide bridge'
P01130	LDLR	1n7d	A	269	248	GLY	ASP	benign	neutral	Tolerated	D	Predicted: Damaging	'Substitution of Gly in a sharp turn'
P01130	LDLR	1n7d	A	253	232	ARG	TRP	probably damaging	neutral	Tolerated	N	Predicted: Damaging	'Disallowed torsion angles'
P01130	LDLR	1n7d	A	222	201	CYS	ARG	probably damaging		Damaging	D	Predicted: Damaging	'Disruption of disulfide bridge'
P01130	LDLR	1n7d	A	181	160	PRO	ARG	probably damaging	low	Tolerated	D	Predicted: Damaging	'Disallowed torsion angles'
P01130	LDLR	1n7d	A	170	149	ASP	ASN	probably damaging	medium	Damaging	D	Predicted: Damaging	'Change in cavity/pocket size'
P01130	LDLR	1n7d	A	151	130	ALA	PRO	probably damaging	neutral	Tolerated	D	Predicted: Damaging	'Disallowed torsion angles'
P01130	LDLR	1n7d	A	149	128	GLY	CYS	probably damaging		Damaging	D	Predicted: Damaging	'Disallowed torsion angles'
P01130	LDLR	1n7d	A	130	109	SER	PRO	benign	low	Damaging	D	Predicted: Damaging	'Disallowed torsion angles'
P01130	LDLR	1n7d	A	118	97	ASP	ASN	benign	neutral	Tolerated	N	Predicted: Damaging	'Disallowed torsion angles'
P01130	LDLR	1n7d	A	98	77	GLY	ARG	possibly damaging	medium	Damaging	D	Predicted: Damaging	'Disallowed torsion angles'
P01130	LDLR	1n7d	A	92	71	GLN	GLU	benign	neutral	Tolerated	N	Predicted: Damaging	'Disallowed torsion angles'
P01130	LDLR	1n7d	A	85	64	GLN	HIS	possibly damaging	neutral	Tolerated	D	Predicted: Damaging	'Disallowed torsion angles'
P01130	LDLR	1n7d	A	76	55	GLY	TRP	probably damaging	medium	Damaging	D	Predicted: Damaging	'Disallowed torsion angles'
P02545	LMNA	1ivt	A	543	543	LEU	PRO	probably damaging	low	Damaging	D	Predicted: Damaging	'Disallowed torsion angles'	'Change in SS structure'	'Substitution of any buried residue to Pro'
P02545	LMNA	1ivt	A	541	541	ARG	HIS	probably damaging	medium	Damaging	D	Predicted: Damaging	'Steric Clash'
P02545	LMNA	1ivt	A	523	523	GLY	ARG	probably damaging	medium	Damaging	D	Predicted: Damaging	'Change in cavity/pocket size' (it affects pocket size)'
P02545	LMNA	1ivt	A	485	485	PRO	ALA	benign	low	Tolerated	D	Predicted: Damaging	'Disallowed torsion angles'
P02545	LMNA	1ivt	A	472	472	GLN	PRO	probably damaging	medium	Damaging	D	Predicted: Damaging	'Disallowed torsion angles'	'Change in SS structure'
P02545	LMNA	1ivt	A	471	471	ARG	HIS	probably damaging	medium	Damaging	D	Predicted: Damaging	'Change in solvent accessibility'
P02545	LMNA	1x8y	A	369	369	LEU	PRO	probably damaging	high	Damaging	D	Predicted: Damaging	'Change in SS structure'
Q96PE7	MCEE	3rmu	D	174	174	GLU	GLN	probably damaging	medium	Damaging	D	Predicted: Damaging	'Disruption of salt bridge'
O15553	MEFV	2wl1	A	678	678	GLY	GLU	probably damaging	low	Tolerated	N	Predicted: Damaging	'Disallowed torsion angles'
O15553	MEFV	2mpc	A	33	33	VAL	LEU	benign	neutral	Tolerated	N	Predicted: Damaging	'Steric Clash'
Q8IVH4	MMAA	2www	D	326	326	ARG	HIS	probably damaging	low	Damaging	D	Predicted: Damaging	'Disruption of salt bridge'	'Change in solvent accessibility'
Q8IVH4	MMAA	2www	D	128	128	LEU	PRO	benign	neutral	Tolerated	N	Predicted: Damaging	'Change in SS structure'
Q96EY8	MMAB	2idx	C	198	198	PRO	LEU	probably damaging	low	Tolerated		Predicted: Damaging	'Change in SS structure'
Q9UBK8	MTRR	2qtl	A	491	464	GLY	ASP	benign		Tolerated		Predicted: Damaging	'Substitution of Gly in a sharp turn'
Q9UMS0	NFU1	2m5o	A	210	60	CYS	PHE	probably damaging		Damaging	D	Predicted: Damaging	'Steric Clash'
O15118	NPC1	3jd8	A	1036	1036	THR	MET	probably damaging	medium	Damaging	D	Predicted: Damaging	'Change in cavity/pocket size'
O15118	NPC1	3jd8	A	1004	1004	SER	LEU	possibly damaging	medium	Tolerated	D	Predicted: Damaging	'Change in cavity/pocket size'
O15118	NPC1	3jd8	A	912	912	MET	VAL	benign	neutral	Tolerated	N	Predicted: Damaging	'Change in cavity/pocket size'
O15118	NPC1	3jd8	A	759	759	THR	ALA	benign	neutral	Tolerated	N	Predicted: Damaging	'Change in solvent accessibility'
O15118	NPC1	3jd8	A	407	407	GLN	HIS	probably damaging	high	Damaging	D	Predicted: Damaging	'Change in charge of buried residue'
O15118	NPC1	3jd8	A	372	372	ARG	GLN	benign	neutral	Tolerated	N	Predicted: Damaging	'Disallowed torsion angles'
P04181	OAT	2oat	C	304	304	VAL	GLU	probably damaging	high	Damaging	D	Predicted: Damaging	'Introduction of hydrophilic residue in the core'	'Change in charge of buried residue'
Q01968	OCRL	3qis	A	797	797	ALA	PRO	probably damaging	medium	Damaging	N	Predicted: Damaging	'Change in SS structure'	'Substitution of any buried residue to Pro'
Q01968	OCRL	3qis	A	768	768	ILE	ASN	probably damaging	medium	Damaging	N	Predicted: Damaging	'Introduction of hydrophilic residue in the core'
Q01968	OCRL	4cmn	A	500	500	ARG	GLY	probably damaging	high	Damaging	D	Predicted: Damaging	'Disruption of salt bridge'
Q01968	OCRL	4cmn	A	451	451	ASP	ASN	probably damaging	high	Damaging	D	Predicted: Damaging	'Disruption of salt bridge'
P00480	OTC	1oth	A	191	191	LEU	ARG	probably damaging	high	Damaging	D	Predicted: Damaging	'Introduction of hydrophilic residue in the core'	'Change in charge of buried residue'
P00480	OTC	1oth	A	128	128	ALA	PRO	probably damaging	high	Damaging	D	Predicted: Damaging	'Change in SS structure'	'Substitution of any buried residue to Pro'
P23760	PAX3	3cmy	A	273	55	ARG	LYS	benign	neutral	Tolerated	N	Predicted: Damaging	'Change in SS structure'
P12955	PEPD	2iw2	B	431	432	ARG	CYS	possibly damaging		Tolerated	N	Predicted: Damaging	'From charged to buried uncharged'
P12955	PEPD	2iw2	B	349	350	GLY	SER	probably damaging	medium	Damaging	D	Predicted: Damaging	'Disallowed torsion angles'
P00558	PGK1	2wzb	A	372	371	GLY	SER	probably damaging	high	Damaging	D	Predicted: Damaging	'Substitution of a buried Gly'
P00558	PGK1	2wzb	A	369	368	THR	PRO	probably damaging	high	Damaging	D	Predicted: Damaging	'Disallowed torsion angles'	'Substitution of any buried residue to Pro'
P36871	PGM1	5jn5	B	489	489	GLY	CYS	probably damaging		Damaging	D	Predicted: Damaging	'Disallowed torsion angles'	'Substitution of a buried Gly'
P36871	PGM1	5jn5	B	422	422	ARG	TRP	probably damaging	high	Damaging	D	Predicted: Damaging	'Disruption of salt bridge'
O15305	PMM2	2amy	A	233	233	ALA	THR	benign	neutral	Tolerated	N	Predicted: Damaging	'Disallowed torsion angles'
O15305	PMM2	2amy	A	67	67	VAL	GLY	probably damaging	medium	Tolerated	D	Predicted: Damaging	'Change in solvent accessibility'
P37231	PPARG	2qmv	A	402	374	PHE	LEU	possibly damaging	neutral	Tolerated	D	Predicted: Damaging	'Change in solvent accessibility'
P37231	PPARG	2qmv	A	314	286	GLN	PRO	probably damaging	medium	Damaging	D	Predicted: Damaging	'Disallowed torsion angles'	'Change in SS structure'	'Substitution of any buried residue to Pro'
P50897	PPT1	3gro	B	145	145	GLY	ARG	probably damaging	high	Damaging	D	Predicted: Damaging	'Change in charge of buried residue'	'Substitution of a buried Gly'
P60891	PRPS1	3s5j	B	152	152	LEU	PRO	probably damaging	high	Damaging	D	Predicted: Damaging	'Change in SS structure'	'Substitution of any buried residue to Pro'
P06737	PYGL	3dds	B	399	398	ARG	GLN	probably damaging	high	Damaging	D	Predicted: Damaging	'From charged to buried uncharged'
P06737	PYGL	3dds	B	335	334	ALA	ASP	probably damaging	high	Damaging	D	Predicted: Damaging	'Introduction of hydrophilic residue in the core'	'Change in charge of buried residue'
P11217	PYGM	1z8d	A	716	715	VAL	GLY	probably damaging	high	Damaging	D	Predicted: Damaging	'Change in cavity/pocket size' (it affects pocket size)'
P11217	PYGM	1z8d	A	399	398	ARG	GLN	probably damaging	high	Damaging	D	Predicted: Damaging	'Steric Clash'
P11217	PYGM	1z8d	A	387	386	ARG	HIS	probably damaging	medium	Damaging	D	Predicted: Damaging	'Change in cavity/pocket size' (it affects pocket size)'
P11217	PYGM	1z8d	A	293	292	ARG	TRP	probably damaging	high	Damaging	D	Predicted: Damaging	'Disruption of salt bridge'
P11217	PYGM	1z8d	A	181	180	ASP	ASN	probably damaging	high	Damaging	D	Predicted: Damaging	'From charged to buried uncharged'
O75880	SCO1	2gqk	A	290	290	ILE	VAL	benign	low	Tolerated	D	Predicted: Damaging	'Change in cavity/pocket size'
O75880	SCO1	2gqk	A	263	263	ILE	VAL	possibly damaging	medium	Damaging	D	Predicted: Damaging	'Change in cavity/pocket size' (it generates pocket on the surface)'
O75880	SCO1	2gqk	A	230	230	THR	MET	probably damaging	high	Damaging	D	Predicted: Damaging	'Change in cavity/pocket size' (it affects pocket size)'
P49675	STAR	3p0l	D	121	121	ARG	TRP	probably damaging	medium	Damaging	D	Predicted: Damaging	'From charged to buried uncharged'	'Disruption of salt bridge'
Q8NBK3	SUMF1	1z70	X	222	1222	GLY	ARG	probably damaging	medium	Damaging	D	Predicted: Damaging	'Substitution of Gly in a sharp turn'
Q8NBK3	SUMF1	1z70	X	88	1088	HIS	PRO	benign	neutral	Tolerated	N	Predicted: Damaging	'Introduction of Pro in a buried residue'	'Disruption of salt bridge'	'Change in solvent accessibility'
O14773	TPP1	3edy	A	537	537	CYS	TYR	possibly damaging		Tolerated	D	Predicted: Damaging	'Disruption of disulfide bridge'
O14773	TPP1	3edy	A	499	499	PRO	LEU	probably damaging	medium	Damaging	D	Predicted: Damaging	'Change in solvent accessibility'
O14773	TPP1	3edy	A	339	339	ARG	GLN	probably damaging	medium	Damaging	D	Predicted: Damaging	'Disruption of salt bridge'
O14773	TPP1	3edy	A	181	181	SER	PHE	benign	low	Tolerated	N	Predicted: Damaging	'Change in cavity/pocket size'
O14773	TPP1	3edy	A	175	175	ARG	CYS	probably damaging		Damaging	D	Predicted: Damaging	'Disruption of salt bridge'
O14773	TPP1	3edy	A	174	174	HIS	TYR	probably damaging	medium	Damaging	D	Predicted: Damaging	'From charged to buried uncharged'	'Pontential disruption of pi stacking interaction'
O14773	TPP1	3edy	A	171	171	GLY	ARG	probably damaging	medium	Damaging	D	Predicted: Damaging	'Change in charge of buried residue'	'Substitution of Gly in a sharp turn'	'Substitution of a buried Gly'
O14773	TPP1	3edy	A	158	158	GLN	PRO	benign	low	Tolerated	N	Predicted: Damaging	'Disallowed torsion angles'
O14773	TPP1	3edy	A	135	135	GLY	GLU	probably damaging	medium	Damaging	N	Predicted: Damaging	'Disallowed torsion angles'	'Substitution of Gly in a sharp turn'
O14773	TPP1	3edy	A	107	107	GLY	ARG	probably damaging	high	Damaging	D	Predicted: Damaging	'Disallowed torsion angles'	'Substitution of Gly in a sharp turn'
O14773	TPP1	3edy	A	69	69	SER	TRP	probably damaging	high	Damaging	D	Predicted: Damaging	'Steric Clash'
O14773	TPP1	3edy	A	43	43	PRO	ARG	possibly damaging	medium	Tolerated	D	Predicted: Damaging	'It may affect loop conformation'
O14773	TPP1	3edy	A	34	34	GLY	ASP	benign	low	Tolerated	N	Predicted: Damaging	'Substitution of Gly in a sharp turn'
P16473	TSHR	2xwt	C	132	132	GLY	ARG	probably damaging	neutral	Tolerated	N	Predicted: Damaging	'Change in charge of buried residue'	'Substitution of a buried Gly'	'Change in solvent accessibility'
P11172	UMPS	3ewy	A	276	276	SER	ASN	benign	low	Tolerated	N	Predicted: Damaging	'Change in solvent accessibility'
Q14191	WRN	2axl	A	1001	53	HIS	TYR	probably damaging	medium	Damaging	D	Predicted: Damaging	'From charged to buried uncharged'	'Steric Clash'
Q14191	WRN	2axl	A	982	34	PRO	SER	probably damaging	medium	Damaging	D	Predicted: Damaging	'Change in SS structure'
Q14191	WRN	2fbt	A	172	172	THR	PRO	benign	neutral	Tolerated	N	Predicted: Damaging	'Disallowed torsion angles'
Q14191	WRN	2fbt	A	121	121	PRO	ARG	probably damaging	medium	Damaging	D	Predicted: Damaging	'Change in charge of buried residue'
Q14191	WRN	2fbt	A	92	92	GLY	VAL	probably damaging	medium	Damaging	D	Predicted: Damaging	'Substitution of Gly in a sharp turn'
P47989	XDH	2e1q	D	951	951	GLY	ARG	probably damaging	low	Tolerated	D	Predicted: Damaging	'Substitution of Gly in a sharp turn'
P47989	XDH	2e1q	D	830	830	ARG	CYS	probably damaging		Damaging	D	Predicted: Damaging	'Disruption of salt bridge'
P47989	XDH	2e1q	D	791	791	ARG	GLY	probably damaging	medium	Damaging	D	Predicted: Damaging	'Change in solvent accessibility'
P47989	XDH	2e1q	D	206	206	PRO	LEU	probably damaging	high	Damaging	D	Predicted: Damaging	'Change in cavity/pocket size' (it affects pocket size)'
Q9UDR5	AASS	5o1n	A	846	846	HIS	ARG	benign	low	Tolerated	N	Predicted: Neutral	[]
Q9H222	ABCG5	5do7	C	144	144	VAL	ALA	probably damaging	medium	Damaging	N	Predicted: Neutral	[]
Q9H221	ABCG8	5do7	D	642	642	ALA	THR	benign	low	Tolerated	N	Predicted: Neutral	[]
Q9H221	ABCG8	5do7	D	613	613	TYR	HIS	benign	low	Tolerated	D	Predicted: Neutral	[]
Q9H221	ABCG8	5do7	D	559	559	ALA	SER	benign	neutral	Tolerated	N	Predicted: Neutral	[]
Q9H221	ABCG8	5do7	D	549	549	ALA	THR	benign	neutral	Tolerated	N	Predicted: Neutral	[]
Q9H221	ABCG8	5do7	D	523	523	PRO	LEU	possibly damaging	medium	Damaging	N	Predicted: Neutral	[]
Q9H221	ABCG8	5do7	D	479	479	TYR	CYS	possibly damaging		Tolerated	D	Predicted: Neutral	[]
Q9H221	ABCG8	5do7	D	463	463	VAL	ILE	probably damaging	low	Tolerated	D	Predicted: Neutral	[]
Q9H221	ABCG8	5do7	D	401	401	THR	SER	possibly damaging	low	Tolerated	D	Predicted: Neutral	[]
Q9H221	ABCG8	5do7	D	354	354	ARG	HIS	benign	low	Tolerated	N	Predicted: Neutral	[]
Q9H221	ABCG8	5do7	D	204	204	ARG	HIS	possibly damaging	low	Tolerated	D	Predicted: Neutral	[]
Q9H221	ABCG8	5do7	D	92	92	SER	ASN	benign	low	Tolerated	N	Predicted: Neutral	[]
Q9H221	ABCG8	5do7	D	32	32	SER	GLY	benign	medium	Tolerated	N	Predicted: Neutral	[]
Q9UKU7	ACAD8	1rx0	D	322	300	MET	THR	probably damaging	high	Damaging	D	Predicted: Neutral	[]
Q9UKU7	ACAD8	1rx0	D	302	280	ARG	GLN	probably damaging	high	Damaging	D	Predicted: Neutral	[]
Q9UKU7	ACAD8	1rx0	D	262	240	GLU	LYS	benign	medium	Damaging	D	Predicted: Neutral	[]
Q9UKU7	ACAD8	1rx0	D	206	184	ARG	GLY	probably damaging	medium	Damaging	D	Predicted: Neutral	[]
Q9UKU7	ACAD8	1rx0	D	171	149	SER	CYS	probably damaging		Damaging	D	Predicted: Neutral	[]
Q9UKU7	ACAD8	1rx0	D	161	139	THR	ALA	probably damaging	medium	Damaging	D	Predicted: Neutral	[]
Q9UKU7	ACAD8	1rx0	D	156	134	ALA	SER	possibly damaging	low	Tolerated	D	Predicted: Neutral	[]
Q9UKU7	ACAD8	1rx0	D	113	91	ALA	THR	probably damaging	medium	Damaging	D	Predicted: Neutral	[]
Q9UKU7	ACAD8	1rx0	D	79	57	ARG	TRP	probably damaging	high	Damaging	D	Predicted: Neutral	[]
P11310	ACADM	4p13	D	416	391	ILE	THR	benign	low	Damaging	N	Predicted: Neutral	[]
P11310	ACADM	4p13	D	397	372	TYR	ASN	possibly damaging	neutral	Tolerated	D	Predicted: Neutral	[]
P11310	ACADM	4p13	D	395	370	LYS	THR	probably damaging	medium	Damaging	D	Predicted: Neutral	[]
P11310	ACADM	4p13	D	387	362	VAL	LEU	possibly damaging	low	Damaging	D	Predicted: Neutral	[]
P11310	ACADM	4p13	D	364	339	ILE	THR	benign	neutral	Tolerated	N	Predicted: Neutral	[]
P11310	ACADM	4p13	D	363	338	ASP	ASN	possibly damaging	medium	Damaging	D	Predicted: Neutral	[]
P11310	ACADM	4p13	D	353	328	TYR	ASP	benign	neutral	Tolerated	D	Predicted: Neutral	[]
P11310	ACADM	4p13	D	340	315	ALA	VAL	probably damaging	low	Damaging	D	Predicted: Neutral	[]
P11310	ACADM	4p13	D	336	311	SER	ASN	benign	neutral	Tolerated	D	Predicted: Neutral	[]
P11310	ACADM	4p13	D	303	278	ALA	THR	probably damaging	medium	Damaging	D	Predicted: Neutral	[]
P11310	ACADM	4p13	D	289	264	VAL	ALA	benign	low	Damaging	D	Predicted: Neutral	[]
P11310	ACADM	4p13	D	252	227	PHE	CYS	probably damaging		Damaging	D	Predicted: Neutral	[]
P11310	ACADM	4p13	D	243	218	ARG	GLN	possibly damaging	medium	Damaging	D	Predicted: Neutral	[]
P11310	ACADM	4p13	D	233	208	ILE	THR	benign	neutral	Tolerated	D	Predicted: Neutral	[]
P11310	ACADM	4p13	D	231	206	ILE	THR	benign	high	Damaging	D	Predicted: Neutral	[]
P11310	ACADM	4p13	D	228	203	THR	ASN	benign	medium	Damaging	D	Predicted: Neutral	[]
P11310	ACADM	4p13	D	225	200	GLU	LYS	possibly damaging	medium	Damaging	D	Predicted: Neutral	[]
P11310	ACADM	4p13	D	220	195	THR	ILE	possibly damaging	medium	Tolerated	D	Predicted: Neutral	[]
P11310	ACADM	4p13	D	206	181	ARG	CYS	probably damaging		Damaging	D	Predicted: Neutral	[]
P11310	ACADM	4p13	D	186	161	ASN	LYS	probably damaging	medium	Damaging	D	Predicted: Neutral	[]
P11310	ACADM	4p13	D	176	151	ALA	SER	possibly damaging	high	Damaging	D	Predicted: Neutral	[]
P11310	ACADM	4p13	D	170	145	ALA	SER	benign	neutral	Tolerated	D	Predicted: Neutral	[]
P11310	ACADM	4p13	D	168	143	ASP	ALA	probably damaging	medium	Damaging	D	Predicted: Neutral	[]
P11310	ACADM	4p13	D	157	132	ALA	THR	probably damaging	medium	Damaging	D	Predicted: Neutral	[]
P11310	ACADM	4p13	D	148	123	ARG	LYS	benign	low	Tolerated	D	Predicted: Neutral	[]
P11310	ACADM	4p13	D	116	91	CYS	GLY	probably damaging		Damaging	D	Predicted: Neutral	[]
P11310	ACADM	4p13	D	107	82	LEU	SER	probably damaging	high	Damaging	D	Predicted: Neutral	[]
P11310	ACADM	4p13	D	101	76	GLY	GLU	possibly damaging	medium	Damaging	D	Predicted: Neutral	[]
P11310	ACADM	4p13	D	80	55	ARG	GLY	possibly damaging	low	Damaging	D	Predicted: Neutral	[]
P11310	ACADM	4p13	D	53	28	ARG	HIS	possibly damaging	medium	Tolerated	D	Predicted: Neutral	[]
P11310	ACADM	4p13	D	44	19	GLN	ARG	benign	medium	Damaging	D	Predicted: Neutral	[]
P11310	ACADM	4p13	D	43	18	GLU	LYS	possibly damaging	medium	Damaging	D	Predicted: Neutral	[]
P11310	ACADM	4p13	D	42	17	THR	ILE	possibly damaging	high	Damaging	D	Predicted: Neutral	[]
P11310	ACADM	4p13	D	40	15	GLU	GLN	benign	low	Tolerated	D	Predicted: Neutral	[]
P16219	ACADS	2vig	H	370	370	MET	VAL	possibly damaging	neutral	Tolerated	D	Predicted: Neutral	[]
P16219	ACADS	2vig	H	369	369	GLY	SER	probably damaging	medium	Damaging	D	Predicted: Neutral	[]
P16219	ACADS	2vig	H	209	209	GLY	SER	possibly damaging	medium	Damaging	D	Predicted: Neutral	[]
P16219	ACADS	2vig	H	171	171	ARG	TRP	probably damaging	medium	Damaging	D	Predicted: Neutral	[]
P16219	ACADS	2vig	H	161	161	SER	GLY	possibly damaging	medium	Damaging	D	Predicted: Neutral	[]
P16219	ACADS	2vig	H	154	154	LEU	ARG	probably damaging	high	Damaging	D	Predicted: Neutral	[]
P16219	ACADS	2vig	H	142	142	PRO	ARG	benign	low	Damaging	D	Predicted: Neutral	[]
P55263	ADK	1bx4	A	341	324	HIS	ARG	probably damaging	medium	Tolerated	D	Predicted: Neutral	[]
O00170	AIP	4apo	B	304	304	ARG	GLN	benign	low	Damaging	N	Predicted: Neutral	[]
O00170	AIP	4apo	B	299	299	ALA	VAL	possibly damaging	low	Tolerated	D	Predicted: Neutral	[]
O00170	AIP	4apo	B	271	271	ARG	TRP	probably damaging	high	Damaging	D	Predicted: Neutral	[]
O00170	AIP	2lkn	A	76	76	ILE	VAL	benign	neutral	Tolerated	N	Predicted: Neutral	[]
O00170	AIP	2lkn	A	58	58	LYS	ASN	possibly damaging	medium	Tolerated	D	Predicted: Neutral	[]
O00170	AIP	2lkn	A	49	49	VAL	MET	probably damaging	medium	Damaging	D	Predicted: Neutral	[]
O00170	AIP	2lkn	A	16	16	ARG	HIS	probably damaging	low	Tolerated	D	Predicted: Neutral	[]
O00170	AIP	2lkn	A	9	9	ARG	TRP	benign	low	Damaging	D	Predicted: Neutral	[]
O43918	AIRE	2lri	C	484	65	VAL	ALA	benign	neutral	Tolerated	N	Predicted: Neutral	[]
O43918	AIRE	2lri	C	449	30	CYS	ARG	benign		Damaging	D	Predicted: Neutral	[]
O43918	AIRE	2kft	A	332	332	SER	ARG	probably damaging	neutral	Tolerated	D	Predicted: Neutral	[]
O43918	AIRE	2kft	A	328	328	ARG	TRP	probably damaging	low	Damaging	D	Predicted: Neutral	[]
O43918	AIRE	2kft	A	319	319	HIS	PRO	probably damaging	high	Damaging	D	Predicted: Neutral	[]
O43918	AIRE	2kft	A	316	316	ARG	GLN	probably damaging	low	Damaging	D	Predicted: Neutral	[]
O43918	AIRE	2kft	A	309	309	ILE	MET	probably damaging	low	Damaging	D	Predicted: Neutral	[]
O43918	AIRE	2kft	A	305	305	GLY	SER	probably damaging	low	Damaging	D	Predicted: Neutral	[]
O43918	AIRE	2kft	A	303	303	ARG	TRP	probably damaging	low	Damaging	D	Predicted: Neutral	[]
O43918	AIRE	2kft	A	302	302	CYS	TYR	probably damaging		Damaging	D	Predicted: Neutral	[]
O43918	AIRE	2kft	A	299	299	CYS	TRP	probably damaging		Damaging	D	Predicted: Neutral	[]
O43918	AIRE	2kft	A	298	298	GLU	LYS	probably damaging	low	Damaging	D	Predicted: Neutral	[]
P04075	ALDOA	2ald	A	347	346	GLY	SER	benign	low	Tolerated	D	Predicted: Neutral	[]
P04075	ALDOA	2ald	A	320	319	ASN	TYR	probably damaging	high	Damaging	D	Predicted: Neutral	[]
P04075	ALDOA	2ald	A	250	249	ALA	THR	probably damaging	high	Damaging	D	Predicted: Neutral	[]
P04075	ALDOA	2ald	A	201	200	ARG	HIS	benign	medium	Tolerated	D	Predicted: Neutral	[]
P04075	ALDOA	2ald	A	166	165	GLU	GLY	possibly damaging	high	Damaging	D	Predicted: Neutral	[]
P04075	ALDOA	2ald	A	92	91	ARG	HIS	benign	medium	Tolerated	D	Predicted: Neutral	[]
P04075	ALDOA	2ald	A	68	67	ASP	HIS	benign	medium	Tolerated	D	Predicted: Neutral	[]
P04075	ALDOA	2ald	A	22	21	ARG	CYS	probably damaging		Damaging	D	Predicted: Neutral	[]
P04075	ALDOA	2ald	A	21	20	HIS	TYR	benign	low	Damaging	D	Predicted: Neutral	[]
P05062	ALDOB	1qo5	R	319	318	ALA	VAL	benign	medium	Damaging	D	Predicted: Neutral	[]
P05062	ALDOB	1qo5	R	207	206	GLU	GLN	probably damaging	medium	Damaging	D	Predicted: Neutral	[]
P05062	ALDOB	1qo5	R	181	180	ASN	LYS	possibly damaging	high	Damaging	D	Predicted: Neutral	[]
P05062	ALDOB	1qo5	R	175	174	ALA	THR	probably damaging	high	Damaging	D	Predicted: Neutral	[]
P05062	ALDOB	1qo5	R	134	133	ARG	HIS	probably damaging	high	Damaging	D	Predicted: Neutral	[]
P05062	ALDOB	1qo5	R	88	87	ASP	GLU	benign	medium	Damaging	D	Predicted: Neutral	[]
P02647	APOA1	2n5e	B	173	149	ARG	SER	probably damaging	medium	Damaging	D	Predicted: Neutral	[]
P02647	APOA1	2n5e	B	134	110	GLU	LYS	probably damaging	medium	Tolerated	D	Predicted: Neutral	[]
P02647	APOA1	2n5e	B	132	108	TRP	ARG	probably damaging	medium	Damaging	D	Predicted: Neutral	[]
P02647	APOA1	2n5e	B	127	103	ASP	ASN	benign	low	Tolerated	D	Predicted: Neutral	[]
P02647	APOA1	2n5e	B	119	95	ALA	ASP	benign	low	Tolerated	N	Predicted: Neutral	[]
P02649	APOE	2kc3	A	145	127	GLY	ASP	probably damaging	medium	Tolerated	D	Predicted: Neutral	[]
P02649	APOE	2kc3	A	124	106	ALA	VAL	probably damaging	low	Damaging	D	Predicted: Neutral	[]
P02649	APOE	2kc3	A	99	81	GLN	LYS	possibly damaging	medium	Tolerated	D	Predicted: Neutral	[]
P15289	ARSA	1auk	A	350	350	ASN	SER	benign	neutral	Tolerated		Predicted: Neutral	[]
P15848	ARSB	1fsu	A	501	501	ARG	HIS	probably damaging	medium	Damaging	D	Predicted: Neutral	[]
P15848	ARSB	1fsu	A	485	485	HIS	ASP	benign	low	Tolerated	D	Predicted: Neutral	[]
P15848	ARSB	1fsu	A	458	458	ASN	SER	benign	neutral	Tolerated	D	Predicted: Neutral	[]
P15848	ARSB	1fsu	A	312	312	TRP	ARG	probably damaging	medium	Damaging	D	Predicted: Neutral	[]
P15848	ARSB	1fsu	A	264	264	HIS	ASN	benign	neutral	Damaging	N	Predicted: Neutral	[]
P15848	ARSB	1fsu	A	184	184	ILE	VAL	benign	neutral	Tolerated	D	Predicted: Neutral	[]
P15848	ARSB	1fsu	A	136	136	ALA	THR	possibly damaging	medium	Tolerated	D	Predicted: Neutral	[]
P15848	ARSB	1fsu	A	62	62	PHE	TYR	benign	neutral	Tolerated	N	Predicted: Neutral	[]
Q04656	ATP7A	2kmv	A	1189	1189	ILE	VAL	benign	neutral	Tolerated	N	Predicted: Neutral	[]
Q04656	ATP7A	2kmv	A	1174	1174	ASN	ILE	benign	neutral	Tolerated	D	Predicted: Neutral	[]
Q04656	ATP7A	2kmv	A	1145	1145	ALA	VAL	benign	low	Tolerated	N	Predicted: Neutral	[]
Q04656	ATP7A	2kmv	A	1113	1113	VAL	ILE	benign	low	Damaging	D	Predicted: Neutral	[]
Q04656	ATP7A	1yjr	A	631	71	LEU	PHE	probably damaging	medium	Damaging	D	Predicted: Neutral	[]
Q04656	ATP7A	1yjr	A	601	41	THR	ASN	probably damaging	medium	Damaging	D	Predicted: Neutral	[]
Q04656	ATP7A	1y3j	A	544	59	GLU	GLN	possibly damaging	low	Tolerated	N	Predicted: Neutral	[]
Q04656	ATP7A	1y3j	A	533	48	ASN	ASP	benign	neutral	Tolerated	N	Predicted: Neutral	[]
Q04656	ATP7A	1y3j	A	530	45	VAL	ILE	benign	low	Tolerated	D	Predicted: Neutral	[]
Q04656	ATP7A	1y3j	A	512	27	ARG	TRP	probably damaging	medium	Damaging	D	Predicted: Neutral	[]
Q04656	ATP7A	1y3j	A	506	21	ILE	VAL	possibly damaging	low	Damaging	N	Predicted: Neutral	[]
Q04656	ATP7A	1aw0	A	436	62	GLU	LYS	probably damaging	low	Damaging	D	Predicted: Neutral	[]
Q04656	ATP7A	2g9o	A	344	70	ARG	GLY	benign	low	Tolerated	D	Predicted: Neutral	[]
Q04656	ATP7A	2g9o	A	337	63	ALA	THR	benign	medium	Tolerated	D	Predicted: Neutral	[]
Q04656	ATP7A	2g9o	A	334	60	ALA	THR	benign	medium	Tolerated	D	Predicted: Neutral	[]
Q04656	ATP7A	2g9o	A	314	40	ASN	SER	benign	neutral	Tolerated	N	Predicted: Neutral	[]
Q04656	ATP7A	2g9o	A	308	34	ILE	VAL	benign	neutral	Tolerated	N	Predicted: Neutral	[]
P35670	ATP7B	2koy	A	1184	129	ILE	VAL	benign	neutral	Tolerated	N	Predicted: Neutral	[]
P35670	ATP7B	2koy	A	1183	128	ALA	THR	probably damaging	medium	Tolerated	D	Predicted: Neutral	[]
P35670	ATP7B	2koy	A	1178	123	THR	ALA	possibly damaging	medium	Damaging	D	Predicted: Neutral	[]
P35670	ATP7B	2koy	A	1156	101	ARG	HIS	probably damaging	low	Damaging	D	Predicted: Neutral	[]
P35670	ATP7B	2koy	A	1141	86	PRO	ARG	possibly damaging	neutral	Damaging	N	Predicted: Neutral	[]
P35670	ATP7B	2koy	A	1113	82	LEU	MET	probably damaging	medium	Damaging	D	Predicted: Neutral	[]
P35670	ATP7B	2koy	A	1106	75	VAL	ILE	possibly damaging	neutral	Tolerated	D	Predicted: Neutral	[]
P35670	ATP7B	2koy	A	1092	61	THR	MET	benign	medium	Tolerated	D	Predicted: Neutral	[]
P35670	ATP7B	2koy	A	1091	60	CYS	TYR	probably damaging		Damaging	D	Predicted: Neutral	[]
P35670	ATP7B	2koy	A	1074	43	ALA	VAL	probably damaging	high	Damaging	D	Predicted: Neutral	[]
P35670	ATP7B	2koy	A	1070	39	PRO	SER	probably damaging	medium	Damaging	D	Predicted: Neutral	[]
P35670	ATP7B	2koy	A	1058	27	ALA	VAL	probably damaging	medium	Tolerated	D	Predicted: Neutral	[]
P35670	ATP7B	2arf	A	1034	1034	HIS	ARG	benign	neutral	Tolerated	N	Predicted: Neutral	[]
P35670	ATP7B	2ew9	A	614	130	GLY	CYS	probably damaging		Damaging	D	Predicted: Neutral	[]
P35670	ATP7B	2ew9	A	612	128	ILE	VAL	benign	neutral	Tolerated	N	Predicted: Neutral	[]
P35670	ATP7B	2ew9	A	597	113	VAL	ILE	probably damaging	medium	Damaging	D	Predicted: Neutral	[]
P35670	ATP7B	2ew9	A	541	57	GLU	LYS	benign	low	Tolerated	N	Predicted: Neutral	[]
P35670	ATP7B	2ew9	A	536	52	VAL	ALA	benign	low	Tolerated	N	Predicted: Neutral	[]
P35670	ATP7B	2rop	A	411	174	GLU	LYS	probably damaging	low	Damaging	D	Predicted: Neutral	[]
P35670	ATP7B	2rop	A	391	154	SER	LEU	benign	medium	Tolerated	D	Predicted: Neutral	[]
P35670	ATP7B	2rop	A	382	145	SER	CYS	probably damaging		Damaging	D	Predicted: Neutral	[]
P35670	ATP7B	2rop	A	377	140	ILE	VAL	benign	neutral	Damaging	N	Predicted: Neutral	[]
P35670	ATP7B	2lqb	A	210	74	ILE	VAL	benign	neutral	Tolerated	N	Predicted: Neutral	[]
P35670	ATP7B	2lqb	A	206	70	PHE	LEU	probably damaging	high	Damaging	D	Predicted: Neutral	[]
P35670	ATP7B	2lqb	A	148	12	ARG	TRP	probably damaging	medium	Damaging	D	Predicted: Neutral	[]
P35670	ATP7B	2n7y	A	108	57	CYS	ARG	benign		Damaging	N	Predicted: Neutral	[]
Q53S33	BOLA3	2ncl	A	107	107	ARG	CYS	benign		Damaging	N	Predicted: Neutral	[]
Q53S33	BOLA3	2ncl	A	86	86	GLN	GLU	benign	neutral	Tolerated	N	Predicted: Neutral	[]
Q53S33	BOLA3	2ncl	A	61	61	ALA	THR	probably damaging	low	Damaging	N	Predicted: Neutral	[]
Q53S33	BOLA3	2ncl	A	46	46	ARG	GLN	benign	neutral	Tolerated	N	Predicted: Neutral	[]
Q06187	BTK	5p9j	A	608	608	GLU	GLY	possibly damaging	low	Damaging	D	Predicted: Neutral	[]
Q06187	BTK	5p9j	A	481	481	CYS	SER	probably damaging		Tolerated	N	Predicted: Neutral	[]
P41180	CASR	5k5t	A	551	551	ARG	LYS	possibly damaging	medium	Damaging	D	Predicted: Neutral	[]
P41180	CASR	5k5t	A	544	544	ARG	GLN	benign	neutral	Tolerated	N	Predicted: Neutral	[]
P41180	CASR	5fbk	B	493	493	ASN	SER	probably damaging	medium	Damaging	D	Predicted: Neutral	[]
P41180	CASR	5fbk	B	465	465	ARG	TRP	probably damaging	medium	Damaging	D	Predicted: Neutral	[]
P41180	CASR	5fbk	B	452	452	ILE	VAL	possibly damaging	low	Damaging	D	Predicted: Neutral	[]
P41180	CASR	5fbk	B	443	443	LEU	ILE	benign	low	Tolerated	N	Predicted: Neutral	[]
P41180	CASR	5fbk	B	428	428	ALA	VAL	probably damaging	medium	Damaging	D	Predicted: Neutral	[]
P41180	CASR	5fbk	B	398	398	ASP	ASN	benign	neutral	Tolerated	N	Predicted: Neutral	[]
P41180	CASR	5fbk	B	340	340	ARG	GLY	benign	neutral	Tolerated	N	Predicted: Neutral	[]
P41180	CASR	5fbk	B	339	339	PRO	THR	possibly damaging	high	Damaging	D	Predicted: Neutral	[]
P41180	CASR	5fbk	B	298	298	ALA	VAL	probably damaging	medium	Damaging	D	Predicted: Neutral	[]
P41180	CASR	5fbk	B	286	286	ARG	CYS	probably damaging		Damaging	D	Predicted: Neutral	[]
P41180	CASR	5fbk	B	285	285	ARG	GLN	possibly damaging	low	Tolerated	D	Predicted: Neutral	[]
P41180	CASR	5fbk	B	283	283	ILE	THR	possibly damaging	low	Damaging	N	Predicted: Neutral	[]
P41180	CASR	5fbk	B	253	253	GLN	LYS	benign	neutral	Tolerated	N	Predicted: Neutral	[]
P41180	CASR	5fbk	B	251	251	GLU	GLN	benign	neutral	Tolerated	N	Predicted: Neutral	[]
P41180	CASR	5fbk	B	242	242	LEU	ARG	probably damaging	low	Damaging	N	Predicted: Neutral	[]
P41180	CASR	5fbk	B	217	217	ASP	GLY	probably damaging	medium	Damaging	D	Predicted: Neutral	[]
P41180	CASR	5fbk	B	204	204	PHE	ILE	probably damaging	high	Damaging	D	Predicted: Neutral	[]
P41180	CASR	5fbk	B	189	189	ASN	SER	benign	neutral	Tolerated	N	Predicted: Neutral	[]
P41180	CASR	5fbk	B	183	183	PHE	SER	probably damaging	high	Damaging	D	Predicted: Neutral	[]
P41180	CASR	5fbk	B	178	178	ASN	ASP	probably damaging	low	Tolerated	D	Predicted: Neutral	[]
P41180	CASR	5fbk	B	176	176	ASN	SER	probably damaging	low	Tolerated	D	Predicted: Neutral	[]
P41180	CASR	5fbk	B	167	167	TYR	ASN	probably damaging	high	Damaging	D	Predicted: Neutral	[]
P41180	CASR	5fbk	B	141	141	VAL	ALA	benign	medium	Damaging	D	Predicted: Neutral	[]
P41180	CASR	5fbk	B	139	139	ILE	THR	probably damaging	low	Damaging	N	Predicted: Neutral	[]
P41180	CASR	5fbk	B	121	121	ASP	GLU	probably damaging	low	Tolerated	N	Predicted: Neutral	[]
P41180	CASR	5fbk	B	98	98	PHE	LEU	probably damaging	low	Damaging	N	Predicted: Neutral	[]
P41180	CASR	5fbk	B	95	95	TYR	CYS	probably damaging		Damaging	D	Predicted: Neutral	[]
P41180	CASR	5fbk	B	69	69	ARG	HIS	probably damaging	low	Damaging	D	Predicted: Neutral	[]
P41180	CASR	5fbk	B	45	45	ALA	GLU	possibly damaging	low	Tolerated	D	Predicted: Neutral	[]
P41180	CASR	5fbk	B	31	31	ASP	GLY	probably damaging	high	Damaging	D	Predicted: Neutral	[]
P41180	CASR	5fbk	B	27	27	GLN	ARG	possibly damaging	low	Damaging	D	Predicted: Neutral	[]
P41180	CASR	5fbk	B	21	21	GLY	ARG	probably damaging	medium	Damaging	D	Predicted: Neutral	[]
P35520	CBS	4uuu	B	513	513	HIS	GLN	benign	medium	Tolerated	D	Predicted: Neutral	[]
P35520	CBS	4uuu	B	509	509	ALA	THR	probably damaging	medium	Damaging	D	Predicted: Neutral	[]
P35520	CBS	4uuu	B	495	495	THR	MET	probably damaging	medium	Tolerated	D	Predicted: Neutral	[]
P35520	CBS	4uuu	B	491	491	ARG	HIS	benign	neutral	Tolerated	D	Predicted: Neutral	[]
P35520	CBS	4uuu	B	485	485	LYS	GLU	benign	medium	Damaging	D	Predicted: Neutral	[]
P35520	CBS	4uuu	B	479	479	VAL	ALA	benign	medium	Tolerated	D	Predicted: Neutral	[]
P35520	CBS	4uuu	B	453	453	GLY	TRP	probably damaging	high	Damaging	D	Predicted: Neutral	[]
P35520	CBS	4uuu	B	451	451	GLU	ASP	benign	low	Tolerated	D	Predicted: Neutral	[]
P35520	CBS	4uuu	B	448	448	VAL	MET	probably damaging	high	Tolerated	D	Predicted: Neutral	[]
P35520	CBS	4uuu	B	439	439	ARG	GLN	benign	low	Tolerated	D	Predicted: Neutral	[]
P35520	CBS	4uuu	B	421	421	ALA	ASP	benign	neutral	Tolerated	D	Predicted: Neutral	[]
P35520	CBS	1m54	F	372	372	VAL	PHE	possibly damaging	medium	Damaging	D	Predicted: Neutral	[]
P35520	CBS	1m54	F	369	369	ARG	CYS	probably damaging		Damaging	D	Predicted: Neutral	[]
P35520	CBS	1m54	F	357	357	ALA	GLY	possibly damaging	medium	Damaging	D	Predicted: Neutral	[]
P35520	CBS	1m54	F	337	337	MET	LEU	benign	neutral	Damaging	N	Predicted: Neutral	[]
P35520	CBS	1m54	F	331	331	ALA	VAL	probably damaging	medium	Damaging	D	Predicted: Neutral	[]
P35520	CBS	1m54	F	318	318	THR	MET	probably damaging	medium	Damaging	D	Predicted: Neutral	[]
P35520	CBS	1m54	F	292	292	GLU	LEU	possibly damaging		Damaging		Predicted: Neutral	[]
P35520	CBS	1m54	F	286	286	ILE	VAL	benign	neutral	Tolerated	N	Predicted: Neutral	[]
P35520	CBS	1m54	F	282	282	PRO	SER	probably damaging	high	Damaging	D	Predicted: Neutral	[]
P35520	CBS	1m54	F	224	224	ARG	CYS	benign		Damaging	D	Predicted: Neutral	[]
P35520	CBS	1m54	F	212	212	ASN	LYS	benign	neutral	Tolerated	N	Predicted: Neutral	[]
P35520	CBS	1m54	F	208	208	TRP	ARG	benign	neutral	Tolerated	N	Predicted: Neutral	[]
P35520	CBS	1m54	F	183	183	ALA	VAL	probably damaging	medium	Damaging	D	Predicted: Neutral	[]
P35520	CBS	1m54	F	178	178	VAL	MET	probably damaging	medium	Damaging	D	Predicted: Neutral	[]
P35520	CBS	1m54	F	177	177	LYS	ASN	probably damaging	medium	Damaging	D	Predicted: Neutral	[]
P35520	CBS	1m54	F	168	168	VAL	MET	probably damaging	high	Damaging	D	Predicted: Neutral	[]
P35520	CBS	1m54	F	157	157	ALA	THR	benign	low	Tolerated	D	Predicted: Neutral	[]
P35520	CBS	1m54	F	133	133	ASP	ASN	benign	low	Tolerated	D	Predicted: Neutral	[]
P35520	CBS	1m54	F	132	132	ARG	SER	possibly damaging	medium	Damaging	D	Predicted: Neutral	[]
P35520	CBS	1m54	F	101	101	LEU	VAL	possibly damaging	low	Tolerated	D	Predicted: Neutral	[]
P35520	CBS	1m54	F	99	99	PHE	TYR	benign	neutral	Tolerated	D	Predicted: Neutral	[]
P35520	CBS	1m54	F	72	72	LYS	ILE	benign	medium	Tolerated	D	Predicted: Neutral	[]
P35520	CBS	1m54	F	51	51	ARG	LYS	benign	low	Tolerated	D	Predicted: Neutral	[]
P35520	CBS	1m54	F	45	45	ARG	GLN	possibly damaging	medium	Tolerated	D	Predicted: Neutral	[]
P11597	CETP	2obd	A	459	442	ASP	GLY	possibly damaging	medium	Damaging	N	Predicted: Neutral	[]
P11597	CETP	2obd	A	80	63	GLN	ARG	possibly damaging	medium	Damaging	N	Predicted: Neutral	[]
P11597	CETP	2obd	A	72	55	VAL	LEU	possibly damaging	medium	Tolerated	N	Predicted: Neutral	[]
P11597	CETP	2obd	A	31	14	ARG	HIS	probably damaging	low	Damaging	N	Predicted: Neutral	[]
P13569	CFTR	5uak	A	1377	1377	ASP	HIS	probably damaging	high	Damaging	D	Predicted: Neutral	[]
P13569	CFTR	5uak	A	1375	1375	HIS	ASN	benign	neutral	Tolerated	N	Predicted: Neutral	[]
P13569	CFTR	5uak	A	1373	1373	SER	ILE	probably damaging	low	Damaging	D	Predicted: Neutral	[]
P13569	CFTR	5uak	A	1363	1363	LYS	GLN	probably damaging	low	Damaging	D	Predicted: Neutral	[]
P13569	CFTR	5uak	A	1272	1272	VAL	GLU	probably damaging	neutral	Tolerated	D	Predicted: Neutral	[]
P13569	CFTR	5uak	A	1270	1270	ASP	ASN	probably damaging	low	Damaging	D	Predicted: Neutral	[]
P13569	CFTR	5uak	A	1128	1128	ARG	GLY	benign	low	Tolerated	D	Predicted: Neutral	[]
P13569	CFTR	5uak	A	1099	1099	PHE	LEU	probably damaging	low	Tolerated	N	Predicted: Neutral	[]
P13569	CFTR	5uak	A	1086	1086	THR	SER	probably damaging	low	Damaging	N	Predicted: Neutral	[]
P13569	CFTR	5uak	A	1067	1067	ALA	VAL	probably damaging	high	Damaging	D	Predicted: Neutral	[]
P13569	CFTR	5uak	A	1057	1057	THR	ALA	possibly damaging	neutral	Tolerated	N	Predicted: Neutral	[]
P13569	CFTR	5uak	A	1053	1053	THR	ILE	possibly damaging	medium	Damaging	D	Predicted: Neutral	[]
P13569	CFTR	5uak	A	1014	1014	TYR	CYS	probably damaging		Damaging	D	Predicted: Neutral	[]
P13569	CFTR	5uak	A	1009	1009	ALA	THR	benign	low	Damaging	D	Predicted: Neutral	[]
P13569	CFTR	5uak	A	991	991	ILE	MET	benign	low	Tolerated	N	Predicted: Neutral	[]
P13569	CFTR	5uak	A	967	967	LEU	SER	probably damaging	low	Damaging	D	Predicted: Neutral	[]
P13569	CFTR	5uak	A	851	851	ARG	GLN	probably damaging	medium	Tolerated	D	Predicted: Neutral	[]
P13569	CFTR	4wz6	A	668	667	ARG	CYS	probably damaging		Damaging	D	Predicted: Neutral	[]
P13569	CFTR	2pze	B	562	562	VAL	ILE	benign	neutral	Damaging	N	Predicted: Neutral	[]
P13569	CFTR	2pze	B	556	556	ILE	VAL	benign	neutral	Tolerated	N	Predicted: Neutral	[]
P13569	CFTR	2pze	B	520	520	VAL	ILE	benign	low	Damaging	D	Predicted: Neutral	[]
P13569	CFTR	2pze	B	508	508	PHE	CYS	probably damaging		Damaging	D	Predicted: Neutral	[]
P13569	CFTR	2pze	B	506	506	ILE	THR	probably damaging	medium	Damaging	D	Predicted: Neutral	[]
P13569	CFTR	2pze	B	485	485	SER	THR	probably damaging	low	Tolerated	D	Predicted: Neutral	[]
P13569	CFTR	2pze	B	479	479	GLU	ALA	benign	low	Tolerated	N	Predicted: Neutral	[]
P13569	CFTR	2pze	B	477	477	PRO	HIS	probably damaging	medium	Damaging	D	Predicted: Neutral	[]
P13569	CFTR	2pze	B	455	455	ALA	VAL	probably damaging	low	Damaging	N	Predicted: Neutral	[]
P13569	CFTR	2pze	B	443	443	ASP	TYR	possibly damaging	medium	Damaging	D	Predicted: Neutral	[]
P13569	CFTR	2pze	B	439	439	PRO	SER	probably damaging	low	Damaging	D	Predicted: Neutral	[]
P13569	CFTR	2pze	B	438	438	THR	ALA	benign	neutral	Tolerated	N	Predicted: Neutral	[]
P13569	CFTR	2pze	B	396	396	ASN	TYR	possibly damaging	medium	Damaging	D	Predicted: Neutral	[]
P13569	CFTR	5uak	A	351	351	THR	SER	possibly damaging	medium	Damaging	D	Predicted: Neutral	[]
P13569	CFTR	5uak	A	334	334	ARG	GLN	probably damaging	low	Tolerated	D	Predicted: Neutral	[]
P13569	CFTR	5uak	A	320	320	LEU	VAL	benign	neutral	Tolerated	N	Predicted: Neutral	[]
P13569	CFTR	5uak	A	316	316	PHE	LEU	benign	neutral	Tolerated	N	Predicted: Neutral	[]
P13569	CFTR	5uak	A	301	301	TYR	CYS	probably damaging		Tolerated	D	Predicted: Neutral	[]
P13569	CFTR	5uak	A	233	233	LEU	VAL	benign	medium	Tolerated	D	Predicted: Neutral	[]
P13569	CFTR	5uak	A	217	217	GLU	GLY	benign	low	Damaging	D	Predicted: Neutral	[]
P13569	CFTR	5uak	A	213	213	GLY	GLU	probably damaging	medium	Tolerated	D	Predicted: Neutral	[]
P13569	CFTR	5uak	A	201	201	VAL	MET	possibly damaging	low	Damaging	N	Predicted: Neutral	[]
P13569	CFTR	5uak	A	122	122	TYR	CYS	probably damaging		Damaging	D	Predicted: Neutral	[]
P13569	CFTR	5uak	A	111	111	PRO	LEU	probably damaging	medium	Tolerated	D	Predicted: Neutral	[]
P13569	CFTR	5uak	A	76	76	CYS	SER	probably damaging		Damaging	D	Predicted: Neutral	[]
P13569	CFTR	5uak	A	75	75	ARG	GLN	probably damaging	low	Damaging	D	Predicted: Neutral	[]
P13569	CFTR	5uak	A	74	74	ARG	GLN	benign	medium	Tolerated	D	Predicted: Neutral	[]
P13569	CFTR	5uak	A	66	66	ASN	ASP	benign	low	Tolerated	D	Predicted: Neutral	[]
P13569	CFTR	5uak	A	42	42	SER	PHE	possibly damaging	medium	Tolerated	D	Predicted: Neutral	[]
P13569	CFTR	5uak	A	31	31	ARG	CYS	probably damaging		Damaging	D	Predicted: Neutral	[]
P13569	CFTR	5uak	A	5	5	PRO	LEU	probably damaging	medium	Damaging	D	Predicted: Neutral	[]
Q9P2D1	CHD7	2v0f	A	2702	2702	ARG	CYS	probably damaging		Damaging	N	Predicted: Neutral	[]
Q9P2D1	CHD7	2v0f	A	2683	2683	PRO	SER	probably damaging	medium	Damaging	D	Predicted: Neutral	[]
Q9P2D1	CHD7	2v0f	A	2651	2651	ASN	SER	probably damaging	medium	Damaging	N	Predicted: Neutral	[]
Q9H8M5	CNNM2	4iys	A	578	578	LYS	ASN	possibly damaging	low	Damaging	N	Predicted: Neutral	[]
O75208	COQ9	4rhp	B	281	282	MET	VAL	benign	low	Tolerated	D	Predicted: Neutral	[]
O75208	COQ9	4rhp	B	279	279	ASP	ASN	possibly damaging	low	Damaging	D	Predicted: Neutral	[]
O75208	COQ9	4rhp	B	271	271	ARG	HIS	probably damaging	low	Tolerated	D	Predicted: Neutral	[]
O75208	COQ9	4rhp	B	209	209	LEU	VAL	probably damaging	medium	Damaging	D	Predicted: Neutral	[]
O75208	COQ9	4rhp	B	169	169	GLN	GLU	probably damaging	medium	Tolerated	D	Predicted: Neutral	[]
O75208	COQ9	4rhp	B	135	135	ALA	VAL	probably damaging	low	Tolerated	D	Predicted: Neutral	[]
O75208	COQ9	4rhp	B	121	121	ILE	THR	probably damaging	medium	Damaging	D	Predicted: Neutral	[]
O75208	COQ9	4rhp	B	113	113	ALA	THR	benign	neutral	Tolerated	N	Predicted: Neutral	[]
O75208	COQ9	4rhp	B	102	102	ARG	HIS	possibly damaging	medium	Tolerated	D	Predicted: Neutral	[]
P07333	CSF1R	2i1m	A	921	921	ARG	TRP	probably damaging	neutral	Damaging	N	Predicted: Neutral	[]
P07333	CSF1R	2i1m	A	874	874	GLN	HIS	possibly damaging	low	Tolerated	N	Predicted: Neutral	[]
P07333	CSF1R	4wrl	C	173	173	GLN	ARG	benign	neutral	Tolerated	N	Predicted: Neutral	[]
Q14117	DPYS	2vr2	A	286	286	ASN	TYR	benign	medium	Tolerated	D	Predicted: Neutral	[]
Q14117	DPYS	2vr2	A	273	273	ILE	VAL	benign	low	Tolerated	D	Predicted: Neutral	[]
P13804	ETFA	2a1u	A	276	276	ILE	LEU	benign	low	Tolerated	D	Predicted: Neutral	[]
P13804	ETFA	2a1u	A	249	249	ARG	HIS	probably damaging	high	Damaging	D	Predicted: Neutral	[]
P13804	ETFA	2a1u	A	178	178	THR	ARG	possibly damaging	medium	Tolerated	N	Predicted: Neutral	[]
P13804	ETFA	2a1u	A	148	148	ILE	VAL	benign	medium	Tolerated	D	Predicted: Neutral	[]
P13804	ETFA	2a1u	A	123	123	VAL	ILE	benign	low	Tolerated	D	Predicted: Neutral	[]
P38117	ETFB	2a1u	B	243	243	GLU	ALA	benign	neutral	Tolerated	N	Predicted: Neutral	[]
P38117	ETFB	2a1u	B	237	237	VAL	ILE	benign	neutral	Tolerated	D	Predicted: Neutral	[]
P38117	ETFB	2a1u	B	93	93	PRO	LEU	benign	neutral	Tolerated	D	Predicted: Neutral	[]
P38117	ETFB	2a1u	B	76	76	ARG	HIS	probably damaging	high	Damaging	D	Predicted: Neutral	[]
P35555	FBN1	1emn	A	2170	2170	CYS	TYR	probably damaging		Damaging	D	Predicted: Neutral	[]
P35555	FBN1	1emn	A	2166	2166	ASP	HIS	probably damaging	medium	Damaging	D	Predicted: Neutral	[]
P35555	FBN1	1emn	A	2150	2150	ARG	CYS	probably damaging		Damaging	D	Predicted: Neutral	[]
P35555	FBN1	1emn	A	2149	2149	TYR	CYS	probably damaging		Damaging	D	Predicted: Neutral	[]
P35555	FBN1	1emn	A	2139	2139	HIS	ARG	benign	low	Damaging	D	Predicted: Neutral	[]
P35555	FBN1	1apj	A	2119	2119	VAL	MET	probably damaging	neutral	Tolerated	N	Predicted: Neutral	[]
P35555	FBN1	1apj	A	2105	2105	GLU	GLN	possibly damaging	low	Tolerated	D	Predicted: Neutral	[]
P35555	FBN1	1apj	A	2101	2101	THR	MET	possibly damaging	low	Tolerated	N	Predicted: Neutral	[]
P35555	FBN1	1apj	A	2100	2100	PRO	LEU	probably damaging	medium	Damaging	D	Predicted: Neutral	[]
P35555	FBN1	1uzk	A	1584	1584	GLU	LYS	possibly damaging	medium	Damaging	D	Predicted: Neutral	[]
P35555	FBN1	1uzk	A	1580	1580	VAL	MET	possibly damaging	medium	Damaging	D	Predicted: Neutral	[]
P35555	FBN1	1uzk	A	1550	1550	SER	CYS	probably damaging		Damaging	D	Predicted: Neutral	[]
P35555	FBN1	1uzk	A	1529	1529	THR	ASN	probably damaging	neutral	Tolerated	N	Predicted: Neutral	[]
P35555	FBN1	1uzk	A	1521	1521	PRO	THR	probably damaging	low	Tolerated	N	Predicted: Neutral	[]
P35555	FBN1	1uzk	A	1509	1509	TYR	CYS	probably damaging		Damaging	D	Predicted: Neutral	[]
P35555	FBN1	1uzk	A	1506	1506	PRO	SER	benign	medium	Damaging	D	Predicted: Neutral	[]
P35555	FBN1	1uzk	A	1498	1498	ILE	VAL	benign	neutral	Tolerated	N	Predicted: Neutral	[]
P35555	FBN1	1uzk	A	1489	1489	ASN	SER	benign	medium	Damaging	D	Predicted: Neutral	[]
P35555	FBN1	1lmj	A	1141	75	PRO	LEU	probably damaging	low	Damaging	D	Predicted: Neutral	[]
P35555	FBN1	1lmj	A	1139	73	GLU	GLN	benign	neutral	Tolerated	N	Predicted: Neutral	[]
P35555	FBN1	1lmj	A	1130	64	HIS	ARG	benign	neutral	Tolerated	N	Predicted: Neutral	[]
P35555	FBN1	1lmj	A	1128	62	VAL	ILE	benign	low	Tolerated	N	Predicted: Neutral	[]
P35555	FBN1	1lmj	A	1076	10	ILE	LEU	probably damaging	neutral	Damaging	N	Predicted: Neutral	[]
P35555	FBN1	2w86	A	916	112	VAL	MET	probably damaging	low	Damaging	N	Predicted: Neutral	[]
P35555	FBN1	2w86	A	915	111	GLU	LYS	benign	neutral	Damaging	N	Predicted: Neutral	[]
P35555	FBN1	2w86	A	886	82	PRO	LEU	probably damaging	medium	Damaging	D	Predicted: Neutral	[]
P35555	FBN1	2w86	A	866	62	ILE	VAL	benign	medium	Damaging	D	Predicted: Neutral	[]
P35555	FBN1	2w86	A	861	57	ARG	GLN	probably damaging	low	Tolerated	D	Predicted: Neutral	[]
P35555	FBN1	2w86	A	849	45	ILE	MET	benign	neutral	Tolerated	N	Predicted: Neutral	[]
P35555	FBN1	2w86	A	848	44	THR	ASN	possibly damaging	neutral	Tolerated	N	Predicted: Neutral	[]
P35555	FBN1	2w86	A	846	42	ILE	THR	probably damaging	neutral	Damaging	N	Predicted: Neutral	[]
P35555	FBN1	2w86	A	840	36	PRO	LEU	benign	low	Damaging	N	Predicted: Neutral	[]
P35555	FBN1	2w86	A	812	8	GLU	LYS	benign	low	Tolerated	N	Predicted: Neutral	[]
P35555	FBN1	2m74	A	156	156	ASN	ASP	probably damaging	medium	Damaging	D	Predicted: Neutral	[]
P35555	FBN1	2m74	A	138	138	LYS	GLN	probably damaging	medium	Tolerated	D	Predicted: Neutral	[]
P35555	FBN1	2m74	A	124	124	MET	VAL	possibly damaging	medium	Damaging	D	Predicted: Neutral	[]
P35555	FBN1	2m74	A	118	118	HIS	ARG	benign	neutral	Tolerated	N	Predicted: Neutral	[]
P35555	FBN1	2m74	A	96	96	ARG	THR	probably damaging	medium	Damaging	D	Predicted: Neutral	[]
P35555	FBN1	2m74	A	87	87	HIS	ARG	benign	neutral	Tolerated	N	Predicted: Neutral	[]
P35555	FBN1	2m74	A	77	77	GLY	ARG	probably damaging	medium	Tolerated	D	Predicted: Neutral	[]
P35555	FBN1	2m74	A	75	75	PRO	SER	benign	low	Damaging	D	Predicted: Neutral	[]
P35555	FBN1	2m74	A	51	51	ASP	GLU	probably damaging	low	Tolerated	N	Predicted: Neutral	[]
P35555	FBN1	2m74	A	50	50	HIS	LEU	benign	neutral	Tolerated	N	Predicted: Neutral	[]
Q9GZV9	FGF23	2p39	A	111	111	GLU	LYS	benign	medium	Damaging	D	Predicted: Neutral	[]
Q9GZV9	FGF23	2p39	A	71	71	SER	GLY	probably damaging	medium	Damaging	D	Predicted: Neutral	[]
P11362	FGFR1	5ew8	B	664	664	VAL	MET	probably damaging	low	Damaging	D	Predicted: Neutral	[]
P11362	FGFR1	5ew8	B	664	664	VAL	LEU	probably damaging	neutral	Damaging	N	Predicted: Neutral	[]
P11362	FGFR1	5ew8	B	613	613	TYR	CYS	probably damaging		Damaging	D	Predicted: Neutral	[]
P11362	FGFR1	5ew8	B	554	554	ASP	ASN	possibly damaging	low	Tolerated	N	Predicted: Neutral	[]
P11362	FGFR1	5ew8	B	539	539	GLY	ARG	probably damaging	neutral	Damaging	D	Predicted: Neutral	[]
P11362	FGFR1	1cvs	D	263	263	ALA	THR	probably damaging	neutral	Damaging		Predicted: Neutral	[]
P11362	FGFR1	1cvs	D	252	252	PRO	THR	probably damaging	medium	Damaging		Predicted: Neutral	[]
P11362	FGFR1	1cvs	D	155	155	TRP	ARG	benign	medium	Damaging		Predicted: Neutral	[]
P11362	FGFR1	2cr3	A	96	66	SER	CYS	probably damaging		Damaging	D	Predicted: Neutral	[]
P11362	FGFR1	2cr3	A	71	41	VAL	LEU	benign	low	Tolerated	N	Predicted: Neutral	[]
P22607	FGFR3	4k33	A	728	728	ARG	GLN	probably damaging	neutral	Damaging	N	Predicted: Neutral	[]
P22607	FGFR3	4k33	A	540	540	ASN	ASP	probably damaging	low	Damaging	D	Predicted: Neutral	[]
P22607	FGFR3	4k33	A	517	517	LYS	ARG	probably damaging	neutral	Tolerated	N	Predicted: Neutral	[]
P22607	FGFR3	4k33	A	494	494	ILE	VAL	benign	low	Damaging	N	Predicted: Neutral	[]
P22607	FGFR3	1ry7	B	360	360	GLU	LYS	benign	low	Tolerated	D	Predicted: Neutral	[]
P22607	FGFR3	1ry7	B	352	352	ALA	VAL	probably damaging	low	Damaging	N	Predicted: Neutral	[]
P22607	FGFR3	1ry7	B	334	334	ALA	THR	probably damaging	low	Damaging	N	Predicted: Neutral	[]
P22607	FGFR3	1ry7	B	322	322	GLU	LYS	benign	neutral	Damaging	N	Predicted: Neutral	[]
P22607	FGFR3	1ry7	B	247	247	GLU	LYS	probably damaging	medium	Damaging	D	Predicted: Neutral	[]
P22607	FGFR3	1ry7	B	238	238	ARG	TRP	probably damaging	low	Damaging	N	Predicted: Neutral	[]
P22607	FGFR3	1ry7	B	228	228	CYS	ARG	probably damaging		Damaging	D	Predicted: Neutral	[]
P22607	FGFR3	1ry7	B	200	200	ARG	CYS	probably damaging		Damaging	D	Predicted: Neutral	[]
P01225	FSHB	1fl7	D	109	91	SER	ARG	possibly damaging	medium	Damaging	D	Predicted: Neutral	[]
Q9C0B1	FTO	4ie5	A	163	163	ALA	THR	benign	neutral	Tolerated	N	Predicted: Neutral	[]
Q14376	GALE	1ek6	B	319	319	GLY	ARG	possibly damaging	high	Damaging	D	Predicted: Neutral	[]
Q14376	GALE	1ek6	B	308	308	TYR	CYS	probably damaging		Damaging	D	Predicted: Neutral	[]
Q14376	GALE	1ek6	B	252	252	ILE	THR	benign	medium	Damaging	D	Predicted: Neutral	[]
Q14376	GALE	1ek6	B	216	216	ALA	VAL	probably damaging	high	Damaging	D	Predicted: Neutral	[]
Q14376	GALE	1ek6	B	201	201	PRO	LEU	probably damaging	high	Damaging	D	Predicted: Neutral	[]
Q14376	GALE	1ek6	B	184	184	ARG	HIS	probably damaging	high	Damaging	D	Predicted: Neutral	[]
Q14376	GALE	1ek6	B	169	169	ARG	GLN	benign	low	Tolerated	N	Predicted: Neutral	[]
Q14376	GALE	1ek6	B	146	146	GLU	LYS	probably damaging	high	Damaging	D	Predicted: Neutral	[]
Q14376	GALE	1ek6	B	69	69	ASP	ASN	benign	low	Tolerated	D	Predicted: Neutral	[]
P51570	GALK1	1wuu	D	332	332	ALA	VAL	probably damaging	medium	Damaging	D	Predicted: Neutral	[]
P51570	GALK1	1wuu	D	288	288	THR	MET	probably damaging	high	Damaging	D	Predicted: Neutral	[]
P51570	GALK1	1wuu	D	286	286	ARG	TRP	benign	low	Damaging	N	Predicted: Neutral	[]
P51570	GALK1	1wuu	D	249	249	ALA	VAL	possibly damaging	low	Tolerated	D	Predicted: Neutral	[]
P51570	GALK1	1wuu	D	235	235	GLU	LYS	probably damaging	low	Damaging	N	Predicted: Neutral	[]
P51570	GALK1	1wuu	D	128	128	VAL	MET	probably damaging	medium	Damaging	D	Predicted: Neutral	[]
P34059	GALNS	4fdi	B	520	520	TRP	ARG	probably damaging	medium	Damaging	D	Predicted: Neutral	[]
P34059	GALNS	4fdi	B	510	510	PRO	THR	benign	low	Tolerated	D	Predicted: Neutral	[]
P34059	GALNS	4fdi	B	452	452	PHE	ILE	benign	medium	Damaging	D	Predicted: Neutral	[]
P34059	GALNS	4fdi	B	416	416	ILE	THR	benign	low	Tolerated	D	Predicted: Neutral	[]
P34059	GALNS	4fdi	B	376	376	ARG	GLN	benign	neutral	Tolerated	N	Predicted: Neutral	[]
P34059	GALNS	4fdi	B	334	334	GLN	ARG	benign	neutral	Tolerated	D	Predicted: Neutral	[]
P34059	GALNS	4fdi	B	236	236	HIS	ARG	probably damaging	high	Damaging	D	Predicted: Neutral	[]
P34059	GALNS	4fdi	B	222	222	ARG	GLN	benign	neutral	Tolerated	N	Predicted: Neutral	[]
P34059	GALNS	4fdi	B	190	190	TYR	CYS	probably damaging		Damaging	D	Predicted: Neutral	[]
P34059	GALNS	4fdi	B	167	167	PHE	VAL	possibly damaging	low	Tolerated	D	Predicted: Neutral	[]
P34059	GALNS	4fdi	B	134	134	VAL	ILE	benign	low	Tolerated	D	Predicted: Neutral	[]
P34059	GALNS	4fdi	B	94	94	ARG	HIS	probably damaging	medium	Damaging	D	Predicted: Neutral	[]
P34059	GALNS	4fdi	B	82	82	SER	LEU	probably damaging	high	Damaging	D	Predicted: Neutral	[]
P34059	GALNS	4fdi	B	73	73	TYR	CYS	probably damaging		Damaging	D	Predicted: Neutral	[]
P07902	GALT	5in3	B	361	361	LEU	PHE	probably damaging	medium	Damaging	D	Predicted: Neutral	[]
P07902	GALT	5in3	B	336	336	MET	VAL	possibly damaging	medium	Damaging	D	Predicted: Neutral	[]
P07902	GALT	5in3	B	320	320	ALA	THR	probably damaging	high	Damaging	D	Predicted: Neutral	[]
P07902	GALT	5in3	B	314	314	ASN	ASP	benign	neutral	Tolerated	N	Predicted: Neutral	[]
P07902	GALT	5in3	B	301	301	HIS	ARG	probably damaging	high	Damaging	D	Predicted: Neutral	[]
P07902	GALT	5in3	B	298	298	MET	THR	probably damaging	high	Damaging	D	Predicted: Neutral	[]
P07902	GALT	5in3	B	292	292	THR	MET	possibly damaging	medium	Damaging	D	Predicted: Neutral	[]
P07902	GALT	5in3	B	273	273	ASP	HIS	benign	medium	Tolerated	D	Predicted: Neutral	[]
P07902	GALT	5in3	B	228	228	ARG	THR	benign	low	Tolerated	D	Predicted: Neutral	[]
P07902	GALT	5in3	B	218	218	LEU	VAL	probably damaging	medium	Damaging	D	Predicted: Neutral	[]
P07902	GALT	5in3	B	204	204	ARG	GLN	benign	low	Tolerated	D	Predicted: Neutral	[]
P07902	GALT	5in3	B	196	196	PRO	LEU	probably damaging	high	Damaging	D	Predicted: Neutral	[]
P07902	GALT	5in3	B	188	188	GLN	LYS	probably damaging	high	Damaging	D	Predicted: Neutral	[]
P07902	GALT	5in3	B	180	180	CYS	TYR	probably damaging		Damaging	D	Predicted: Neutral	[]
P07902	GALT	5in3	B	136	136	ASP	TYR	probably damaging	medium	Damaging	D	Predicted: Neutral	[]
P07902	GALT	5in3	B	129	129	MET	ILE	benign	neutral	Tolerated	D	Predicted: Neutral	[]
P07902	GALT	5in3	B	127	127	LYS	GLU	benign	low	Damaging	D	Predicted: Neutral	[]
P07902	GALT	5in3	B	98	98	ASP	HIS	probably damaging	high	Damaging	D	Predicted: Neutral	[]
P07902	GALT	5in3	B	93	93	PHE	ILE	probably damaging	medium	Damaging	D	Predicted: Neutral	[]
P07902	GALT	5in3	B	81	81	ALA	THR	possibly damaging	medium	Damaging	D	Predicted: Neutral	[]
P07902	GALT	5in3	B	78	78	ALA	THR	benign	neutral	Damaging	D	Predicted: Neutral	[]
P07902	GALT	5in3	B	48	48	ARG	CYS	probably damaging		Damaging	D	Predicted: Neutral	[]
P07902	GALT	5in3	B	47	47	HIS	ASP	probably damaging	high	Damaging	D	Predicted: Neutral	[]
P07902	GALT	5in3	B	40	40	GLU	LYS	benign	medium	Tolerated	D	Predicted: Neutral	[]
P07902	GALT	5in3	B	36	36	PRO	LEU	probably damaging	medium	Damaging	D	Predicted: Neutral	[]
P07902	GALT	5in3	B	28	28	ASP	ASN	benign	low	Damaging	D	Predicted: Neutral	[]
Q14353	GAMT	3orh	D	236	236	GLY	ALA	benign	neutral	Tolerated	N	Predicted: Neutral	[]
Q14353	GAMT	3orh	D	230	230	THR	MET	probably damaging	medium	Damaging	D	Predicted: Neutral	[]
Q14353	GAMT	3orh	D	226	226	PRO	LEU	possibly damaging	medium	Damaging	D	Predicted: Neutral	[]
Q14353	GAMT	3orh	D	217	217	PRO	LEU	probably damaging	medium	Damaging	D	Predicted: Neutral	[]
Q14353	GAMT	3orh	D	203	203	ARG	GLN	benign	neutral	Tolerated	N	Predicted: Neutral	[]
Q14353	GAMT	3orh	D	194	194	VAL	ALA	possibly damaging	medium	Tolerated	D	Predicted: Neutral	[]
Q14353	GAMT	3orh	D	192	192	THR	MET	probably damaging	medium	Damaging	D	Predicted: Neutral	[]
Q14353	GAMT	3orh	D	176	176	GLU	ALA	benign	low	Damaging	N	Predicted: Neutral	[]
Q14353	GAMT	3orh	D	171	171	LEU	VAL	benign	medium	Tolerated	D	Predicted: Neutral	[]
Q14353	GAMT	3orh	D	140	140	SER	LEU	probably damaging	medium	Damaging	D	Predicted: Neutral	[]
Q14353	GAMT	3orh	D	123	123	THR	ALA	benign	low	Tolerated	D	Predicted: Neutral	[]
Q14353	GAMT	3orh	D	111	111	ILE	LEU	benign	neutral	Tolerated	N	Predicted: Neutral	[]
Q14353	GAMT	3orh	D	100	100	ARG	TRP	possibly damaging	low	Damaging	N	Predicted: Neutral	[]
Q14353	GAMT	3orh	D	99	99	LEU	PHE	probably damaging	medium	Tolerated	D	Predicted: Neutral	[]
Q14353	GAMT	3orh	D	97	97	GLN	HIS	possibly damaging	medium	Damaging	D	Predicted: Neutral	[]
Q14353	GAMT	3orh	D	81	81	ALA	VAL	possibly damaging	low	Tolerated	N	Predicted: Neutral	[]
Q14353	GAMT	3orh	D	76	76	SER	LEU	possibly damaging	medium	Damaging	D	Predicted: Neutral	[]
Q14353	GAMT	3orh	D	73	73	ILE	VAL	probably damaging	medium	Damaging	D	Predicted: Neutral	[]
Q14353	GAMT	3orh	D	71	71	MET	VAL	possibly damaging	medium	Damaging	D	Predicted: Neutral	[]
Q14353	GAMT	3orh	D	61	61	GLY	GLU	probably damaging	medium	Damaging	D	Predicted: Neutral	[]
Q14353	GAMT	3orh	D	52	52	ALA	LEU	benign		Tolerated		Predicted: Neutral	[]
Q14353	GAMT	3orh	D	47	47	THR	ILE	probably damaging	medium	Tolerated	D	Predicted: Neutral	[]
Q14353	GAMT	3orh	D	42	42	MET	VAL	probably damaging	high	Damaging	D	Predicted: Neutral	[]
Q14353	GAMT	3orh	D	23	23	ALA	VAL	probably damaging	medium	Tolerated	D	Predicted: Neutral	[]
Q14353	GAMT	3orh	D	22	22	ALA	THR	benign	low	Tolerated	N	Predicted: Neutral	[]
P50440	GATM	1jdw	A	415	415	ARG	GLN	probably damaging	low	Tolerated	N	Predicted: Neutral	[]
P50440	GATM	1jdw	A	384	384	GLU	GLY	probably damaging	medium	Damaging	D	Predicted: Neutral	[]
P50440	GATM	1jdw	A	323	323	PRO	ALA	possibly damaging	medium	Tolerated	D	Predicted: Neutral	[]
P50440	GATM	1jdw	A	290	290	ARG	THR	benign	low	Damaging	N	Predicted: Neutral	[]
P50440	GATM	1jdw	A	282	282	ARG	CYS	probably damaging		Damaging	D	Predicted: Neutral	[]
P50440	GATM	1jdw	A	234	234	ASP	GLY	possibly damaging	medium	Tolerated	N	Predicted: Neutral	[]
P50440	GATM	1jdw	A	231	231	SER	CYS	possibly damaging		Damaging	N	Predicted: Neutral	[]
P50440	GATM	1jdw	A	217	217	THR	ALA	benign	medium	Tolerated	N	Predicted: Neutral	[]
P50440	GATM	1jdw	A	206	206	ARG	CYS	probably damaging		Damaging	N	Predicted: Neutral	[]
P50440	GATM	1jdw	A	198	198	SER	ALA	benign	low	Tolerated	N	Predicted: Neutral	[]
P50440	GATM	1jdw	A	173	173	ILE	MET	benign	neutral	Tolerated	N	Predicted: Neutral	[]
P50440	GATM	1jdw	A	136	136	THR	MET	benign	neutral	Tolerated	N	Predicted: Neutral	[]
P50440	GATM	1jdw	A	102	102	LYS	ASN	possibly damaging	low	Tolerated	N	Predicted: Neutral	[]
Q92947	GCDH	1siq	A	404	360	ALA	THR	benign	medium	Damaging	D	Predicted: Neutral	[]
Q92947	GCDH	1siq	A	382	338	ALA	THR	probably damaging	medium	Damaging	D	Predicted: Neutral	[]
Q92947	GCDH	1siq	A	333	289	GLN	GLU	probably damaging	high	Damaging	D	Predicted: Neutral	[]
Q92947	GCDH	1siq	A	304	260	ALA	GLY	probably damaging	medium	Damaging	D	Predicted: Neutral	[]
Q92947	GCDH	1siq	A	173	129	LEU	PHE	benign	low	Tolerated	D	Predicted: Neutral	[]
Q92947	GCDH	1siq	A	143	99	VAL	ALA	probably damaging	low	Damaging	D	Predicted: Neutral	[]
Q92947	GCDH	1siq	A	119	75	SER	LEU	probably damaging	high	Damaging	D	Predicted: Neutral	[]
Q92947	GCDH	1siq	A	93	49	HIS	ARG	benign	low	Damaging	D	Predicted: Neutral	[]
P30793	GCH1	1fb1	E	204	204	VAL	ILE	probably damaging	medium	Damaging	D	Predicted: Neutral	[]
P30793	GCH1	1fb1	E	195	195	GLU	ASP	benign	low	Tolerated	D	Predicted: Neutral	[]
P30793	GCH1	1fb1	E	75	75	TYR	CYS	possibly damaging		Damaging	D	Predicted: Neutral	[]
P10912	GHR	1axi	B	240	222	TYR	HIS	probably damaging	medium	Damaging	D	Predicted: Neutral	[]
P10912	GHR	1axi	B	220	202	LEU	PHE	probably damaging	medium	Damaging	D	Predicted: Neutral	[]
P10912	GHR	1axi	B	179	161	ARG	CYS	possibly damaging		Damaging	D	Predicted: Neutral	[]
P10912	GHR	1axi	B	69	51	THR	ILE	probably damaging	medium	Damaging	D	Predicted: Neutral	[]
Q02643	GHRHR	2xdg	B	77	77	PRO	LEU	benign	medium	Damaging	N	Predicted: Neutral	[]
Q02643	GHRHR	2xdg	B	70	70	SER	ALA	benign	neutral	Tolerated	N	Predicted: Neutral	[]
Q02643	GHRHR	2xdg	B	45	45	ALA	THR	benign	medium	Tolerated	N	Predicted: Neutral	[]
Q9UBQ7	GRHPR	2gcg	D	321	321	PRO	LEU	possibly damaging	medium	Damaging	D	Predicted: Neutral	[]
Q9UBQ7	GRHPR	2gcg	D	271	271	THR	MET	probably damaging	low	Tolerated	N	Predicted: Neutral	[]
Q9UBQ7	GRHPR	2gcg	D	228	228	LYS	GLU	benign	neutral	Tolerated	N	Predicted: Neutral	[]
Q9UBQ7	GRHPR	2gcg	D	201	201	SER	PRO	benign	low	Tolerated	D	Predicted: Neutral	[]
Q9UBQ7	GRHPR	2gcg	D	171	171	ARG	HIS	probably damaging	medium	Damaging	D	Predicted: Neutral	[]
Q9UBQ7	GRHPR	2gcg	D	103	103	THR	ILE	probably damaging	medium	Damaging	D	Predicted: Neutral	[]
Q9UBQ7	GRHPR	2gcg	D	96	96	ARG	CYS	probably damaging		Damaging	D	Predicted: Neutral	[]
Q9UBQ7	GRHPR	2gcg	D	6	6	LEU	PHE	benign	medium	Damaging	D	Predicted: Neutral	[]
P51610	HCFC1	4go6	D	1999	1999	TRP	CYS	probably damaging		Damaging	D	Predicted: Neutral	[]
P06865	HEXA	2gk1	G	466	466	ASN	SER	benign	neutral	Tolerated	N	Predicted: Neutral	[]
P06865	HEXA	2gk1	G	179	179	HIS	ARG	probably damaging	high	Damaging	D	Predicted: Neutral	[]
P06865	HEXA	2gk1	G	166	166	ARG	HIS	probably damaging	medium	Damaging	D	Predicted: Neutral	[]
P06865	HEXA	2gk1	G	100	100	VAL	PHE	possibly damaging	medium	Tolerated	N	Predicted: Neutral	[]
P06865	HEXA	2gk1	G	91	91	GLU	LYS	benign	low	Tolerated	D	Predicted: Neutral	[]
P07686	HEXB	1now	B	544	544	GLN	LYS	possibly damaging	medium	Damaging	D	Predicted: Neutral	[]
P07686	HEXB	1now	B	538	538	GLU	LYS	benign	neutral	Tolerated	N	Predicted: Neutral	[]
P07686	HEXB	1now	B	299	299	GLY	ARG	probably damaging	medium	Damaging	D	Predicted: Neutral	[]
P07686	HEXB	1now	B	280	280	LEU	ILE	benign	low	Damaging	D	Predicted: Neutral	[]
P07686	HEXB	1now	B	278	278	ALA	VAL	probably damaging	high	Damaging	D	Predicted: Neutral	[]
Q30201	HFE	1a6z	C	236	214	THR	ILE	probably damaging	medium	Damaging	N	Predicted: Neutral	[]
Q30201	HFE	1a6z	C	176	154	ALA	VAL	probably damaging	medium	Damaging	N	Predicted: Neutral	[]
Q30201	HFE	1a6z	C	168	146	GLU	GLN	probably damaging	low	Damaging	N	Predicted: Neutral	[]
Q30201	HFE	1a6z	C	67	45	ARG	LEU	possibly damaging	medium	Damaging	N	Predicted: Neutral	[]
Q30201	HFE	1a6z	C	65	43	SER	CYS	probably damaging		Damaging	D	Predicted: Neutral	[]
Q30201	HFE	1a6z	C	63	41	HIS	ASP	benign	low	Damaging	D	Predicted: Neutral	[]
Q93099	HGD	1eyb	A	343	342	MET	LEU	possibly damaging	medium	Damaging	D	Predicted: Neutral	[]
Q93099	HGD	1eyb	A	308	308	PRO	ARG	benign	medium	Damaging	D	Predicted: Neutral	[]
Q93099	HGD	1eyb	A	307	307	ARG	HIS	benign	low	Tolerated	D	Predicted: Neutral	[]
Q93099	HGD	1eyb	A	279	279	LEU	MET	probably damaging	high	Damaging	D	Predicted: Neutral	[]
Q93099	HGD	1eyb	A	189	189	SER	ARG	possibly damaging	low	Tolerated	D	Predicted: Neutral	[]
Q93099	HGD	1eyb	A	103	103	PRO	THR	benign	medium	Damaging	D	Predicted: Neutral	[]
Q93099	HGD	1eyb	A	87	87	GLU	ALA	benign	medium	Tolerated	D	Predicted: Neutral	[]
Q6NVY1	HIBCH	3bpt	A	266	266	ASP	ASN	benign	low	Tolerated	D	Predicted: Neutral	[]
P35914	HMGCL	2cw6	F	245	245	THR	ILE	benign	neutral	Tolerated	N	Predicted: Neutral	[]
P35914	HMGCL	2cw6	F	85	85	MET	THR	possibly damaging	high	Damaging	D	Predicted: Neutral	[]
P20823	HNF1A	1ic8	B	273	273	LYS	GLU	probably damaging	medium	Damaging	D	Predicted: Neutral	[]
P20823	HNF1A	1ic8	B	272	272	ARG	CYS	probably damaging		Damaging	D	Predicted: Neutral	[]
P20823	HNF1A	1ic8	B	268	268	PHE	CYS	probably damaging		Damaging	D	Predicted: Neutral	[]
P20823	HNF1A	1ic8	B	254	254	LEU	MET	probably damaging	medium	Damaging	D	Predicted: Neutral	[]
P20823	HNF1A	1ic8	B	250	250	GLN	PRO	probably damaging	low	Damaging	D	Predicted: Neutral	[]
P20823	HNF1A	1ic8	B	244	244	ARG	GLY	probably damaging	medium	Damaging	D	Predicted: Neutral	[]
P20823	HNF1A	1ic8	B	239	239	ALA	VAL	probably damaging	low	Damaging	D	Predicted: Neutral	[]
P20823	HNF1A	1ic8	B	206	206	TRP	CYS	probably damaging		Damaging	D	Predicted: Neutral	[]
P20823	HNF1A	1ic8	B	165	165	TRP	CYS	probably damaging		Damaging	D	Predicted: Neutral	[]
P20823	HNF1A	1ic8	B	127	127	ASN	TYR	probably damaging	medium	Damaging	D	Predicted: Neutral	[]
P35680	HNF1B	2h8r	B	241	241	ALA	THR	probably damaging	medium	Damaging	D	Predicted: Neutral	[]
Q86XE5	HOGA1	3s5o	A	304	304	ALA	THR	benign	medium	Tolerated	D	Predicted: Neutral	[]
Q86XE5	HOGA1	3s5o	A	251	251	CYS	SER	probably damaging		Damaging	D	Predicted: Neutral	[]
Q86XE5	HOGA1	3s5o	A	249	249	GLN	GLU	benign	neutral	Tolerated	N	Predicted: Neutral	[]
Q86XE5	HOGA1	3s5o	A	180	180	VAL	MET	benign	medium	Tolerated	D	Predicted: Neutral	[]
Q86XE5	HOGA1	3s5o	A	62	62	HIS	LEU	benign	neutral	Tolerated	N	Predicted: Neutral	[]
Q86XE5	HOGA1	3s5o	A	36	36	ALA	THR	benign	neutral	Tolerated	N	Predicted: Neutral	[]
Q12794	HYAL1	2pe4	A	431	431	ARG	GLN	benign	neutral	Tolerated	N	Predicted: Neutral	[]
Q12794	HYAL1	2pe4	A	426	426	ALA	GLY	benign	neutral	Tolerated	N	Predicted: Neutral	[]
P22304	IDS	5fql	A	313	313	ARG	CYS	probably damaging		Damaging	D	Predicted: Neutral	[]
P22304	IDS	5fql	A	214	214	THR	MET	probably damaging	neutral	Tolerated	D	Predicted: Neutral	[]
P22304	IDS	5fql	A	35	35	ASP	GLY	benign	low	Tolerated	D	Predicted: Neutral	[]
P35475	IDUA	4mj2	B	591	591	ALA	VAL	benign	neutral	Tolerated	N	Predicted: Neutral	[]
P35475	IDUA	4mj2	B	449	449	HIS	ASN	possibly damaging	medium	Tolerated	D	Predicted: Neutral	[]
P35475	IDUA	4mj2	B	434	434	TRP	CYS	probably damaging		Damaging	D	Predicted: Neutral	[]
P35475	IDUA	4mj2	B	373	373	ASN	THR	benign	low	Tolerated	D	Predicted: Neutral	[]
P35475	IDUA	4mj2	B	344	344	ALA	GLY	benign	low	Tolerated	D	Predicted: Neutral	[]
P35475	IDUA	4mj2	B	282	282	GLN	LEU	benign	medium	Tolerated	D	Predicted: Neutral	[]
P35475	IDUA	4mj2	B	272	272	ILE	LEU	probably damaging	medium	Damaging	D	Predicted: Neutral	[]
P35475	IDUA	4mj2	B	194	194	THR	SER	possibly damaging	low	Tolerated	D	Predicted: Neutral	[]
P35475	IDUA	4mj2	B	123	123	GLU	LYS	benign	medium	Tolerated	D	Predicted: Neutral	[]
P35475	IDUA	4mj2	B	122	122	ARG	LYS	possibly damaging	low	Tolerated	D	Predicted: Neutral	[]
P05019	IGF1	1b9g	A	118	57	ALA	THR	possibly damaging	low	Damaging	D	Predicted: Neutral	[]
P08069	IGF1R	1p4o	B	1105	1075	ALA	VAL	benign	neutral	Damaging	N	Predicted: Neutral	[]
P08069	IGF1R	1p4o	B	997	967	GLU	LYS	possibly damaging	medium	Tolerated	D	Predicted: Neutral	[]
P08069	IGF1R	1igr	A	299	269	HIS	TYR	possibly damaging	medium	Tolerated	D	Predicted: Neutral	[]
P08069	IGF1R	1igr	A	190	160	PRO	SER	benign	low	Tolerated	N	Predicted: Neutral	[]
P08069	IGF1R	1igr	A	105	75	VAL	LEU	probably damaging	medium	Damaging	D	Predicted: Neutral	[]
P06213	INSR	3bu3	A	1191	1164	ARG	TRP	probably damaging	medium	Damaging	D	Predicted: Neutral	[]
P06213	INSR	3bu3	A	1095	1068	LYS	GLU	benign	neutral	Damaging	N	Predicted: Neutral	[]
P06213	INSR	3bu3	A	1065	1038	LEU	VAL	benign	neutral	Tolerated	N	Predicted: Neutral	[]
P06213	INSR	3bu3	A	1053	1026	ARG	HIS	benign	low	Damaging	D	Predicted: Neutral	[]
P06213	INSR	3bu3	A	1024	997	THR	ILE	benign	low	Tolerated	D	Predicted: Neutral	[]
P06213	INSR	2mfr	A	978	40	PHE	TYR	benign	low	Tolerated	N	Predicted: Neutral	[]
P06213	INSR	4zxb	E	946	907	ASP	GLU	benign	low	Tolerated	D	Predicted: Neutral	[]
P06213	INSR	4zxb	E	889	850	ARG	TRP	benign	low	Damaging	N	Predicted: Neutral	[]
P06213	INSR	4zxb	E	858	819	THR	MET	probably damaging	medium	Damaging	D	Predicted: Neutral	[]
P06213	INSR	4zxb	E	824	785	ALA	VAL	probably damaging	medium	Damaging	D	Predicted: Neutral	[]
P06213	INSR	3w14	F	478	451	ARG	HIS	possibly damaging	medium	Tolerated	D	Predicted: Neutral	[]
P06213	INSR	3w14	F	362	335	VAL	ILE	benign	low	Tolerated	D	Predicted: Neutral	[]
P50053	KHK	2hlz	D	215	215	VAL	LEU	benign	neutral	Tolerated	N	Predicted: Neutral	[]
P50053	KHK	2hlz	D	167	167	ARG	GLN	benign	neutral	Tolerated	N	Predicted: Neutral	[]
P50053	KHK	2hlz	D	158	158	THR	ASN	benign	neutral	Tolerated	N	Predicted: Neutral	[]
P50053	KHK	2hlz	D	155	155	ALA	THR	benign	neutral	Tolerated	N	Predicted: Neutral	[]
P50053	KHK	2hlz	D	108	108	ARG	CYS	probably damaging		Damaging	D	Predicted: Neutral	[]
P50053	KHK	2hlz	D	96	96	ILE	MET	possibly damaging	low	Tolerated	D	Predicted: Neutral	[]
P50053	KHK	2hlz	D	84	84	ARG	CYS	benign		Tolerated	N	Predicted: Neutral	[]
P10721	KIT	1t46	A	924	924	ILE	THR	probably damaging	low	Tolerated	D	Predicted: Neutral	[]
P10721	KIT	1t46	A	920	920	ILE	VAL	benign	neutral	Tolerated	N	Predicted: Neutral	[]
P10721	KIT	1t46	A	910	910	ASP	TYR	probably damaging	medium	Damaging	D	Predicted: Neutral	[]
P10721	KIT	1t46	A	895	895	ALA	THR	probably damaging	neutral	Damaging	N	Predicted: Neutral	[]
P10721	KIT	1t46	A	888	888	ARG	GLN	probably damaging	low	Tolerated	D	Predicted: Neutral	[]
P10721	KIT	1t46	A	876	876	ASP	ASN	probably damaging	neutral	Tolerated	N	Predicted: Neutral	[]
P10721	KIT	1t46	A	874	874	PRO	LEU	probably damaging	low	Tolerated	N	Predicted: Neutral	[]
P10721	KIT	1t46	A	867	867	SER	ARG	probably damaging	neutral	Tolerated	N	Predicted: Neutral	[]
P10721	KIT	1t46	A	852	852	VAL	ILE	possibly damaging	neutral	Damaging	N	Predicted: Neutral	[]
P10721	KIT	1t46	A	847	847	THR	MET	probably damaging	medium	Damaging	D	Predicted: Neutral	[]
P10721	KIT	1t46	A	844	844	CYS	TYR	probably damaging		Damaging	N	Predicted: Neutral	[]
P10721	KIT	1t46	A	828	828	ASN	ASP	probably damaging	neutral	Damaging	N	Predicted: Neutral	[]
P10721	KIT	1t46	A	825	825	VAL	ILE	probably damaging	neutral	Damaging	N	Predicted: Neutral	[]
P10721	KIT	1t46	A	822	822	ASN	LYS	probably damaging	neutral	Damaging	N	Predicted: Neutral	[]
P10721	KIT	1t46	A	816	816	ASP	VAL	probably damaging	neutral	Damaging	N	Predicted: Neutral	[]
P10721	KIT	1t46	A	804	804	ARG	TRP	probably damaging	neutral	Damaging	N	Predicted: Neutral	[]
P10721	KIT	1t46	A	786	786	LYS	ASN	probably damaging	neutral	Damaging	N	Predicted: Neutral	[]
P10721	KIT	1t46	A	765	765	ASP	GLY	probably damaging	low	Damaging	N	Predicted: Neutral	[]
P10721	KIT	1t46	A	686	686	ARG	CYS	probably damaging		Damaging	D	Predicted: Neutral	[]
P10721	KIT	1t46	A	651	651	MET	LEU	benign	neutral	Tolerated	N	Predicted: Neutral	[]
P10721	KIT	1t46	A	645	645	SER	THR	probably damaging	low	Tolerated	D	Predicted: Neutral	[]
P10721	KIT	1t46	A	634	634	ARG	TRP	probably damaging	low	Damaging	D	Predicted: Neutral	[]
P10721	KIT	1t46	A	630	630	HIS	ARG	probably damaging	neutral	Damaging	N	Predicted: Neutral	[]
P10721	KIT	1t46	A	627	627	PRO	THR	benign	neutral	Damaging	N	Predicted: Neutral	[]
P10721	KIT	1t46	A	616	616	ALA	VAL	probably damaging	neutral	Damaging	N	Predicted: Neutral	[]
P10721	KIT	1t46	A	594	594	THR	ILE	possibly damaging	neutral	Tolerated	N	Predicted: Neutral	[]
P10721	KIT	1pkg	B	574	574	THR	ALA	benign	medium	Damaging	D	Predicted: Neutral	[]
P10721	KIT	4k94	C	496	496	ASP	ASN	benign	low	Tolerated	N	Predicted: Neutral	[]
P10721	KIT	4k94	C	482	482	ALA	THR	benign	neutral	Tolerated	N	Predicted: Neutral	[]
P10721	KIT	4k94	C	468	468	PRO	LEU	possibly damaging	low	Tolerated	N	Predicted: Neutral	[]
P10721	KIT	4k94	C	451	451	SER	PHE	possibly damaging	medium	Damaging	D	Predicted: Neutral	[]
P10721	KIT	4k94	C	430	430	ALA	THR	probably damaging	medium	Damaging	N	Predicted: Neutral	[]
P10721	KIT	4k94	C	426	426	LEU	ILE	probably damaging	medium	Damaging	N	Predicted: Neutral	[]
P10721	KIT	4k94	C	425	425	MET	LYS	benign	low	Tolerated	N	Predicted: Neutral	[]
P10721	KIT	4k94	C	410	410	ASN	TYR	probably damaging	low	Tolerated	N	Predicted: Neutral	[]
P10721	KIT	4k94	C	403	403	ILE	VAL	benign	neutral	Tolerated	N	Predicted: Neutral	[]
P10721	KIT	4k94	C	400	400	ASN	SER	benign	neutral	Tolerated	N	Predicted: Neutral	[]
P10721	KIT	4k94	C	399	399	VAL	ILE	benign	medium	Damaging	N	Predicted: Neutral	[]
P10721	KIT	4k94	C	380	380	THR	MET	probably damaging	medium	Damaging	N	Predicted: Neutral	[]
P10721	KIT	4k94	C	370	370	ASN	SER	benign	medium	Damaging	D	Predicted: Neutral	[]
P10721	KIT	4k94	C	367	367	ASN	THR	benign	low	Tolerated	N	Predicted: Neutral	[]
P10721	KIT	4k94	C	364	364	LYS	ARG	benign	neutral	Tolerated	N	Predicted: Neutral	[]
P10721	KIT	4k94	C	350	350	TYR	CYS	possibly damaging		Damaging	N	Predicted: Neutral	[]
P10721	KIT	4k94	C	349	349	ILE	VAL	benign	low	Tolerated	N	Predicted: Neutral	[]
P10721	KIT	4k94	C	346	346	GLN	GLU	benign	neutral	Tolerated	N	Predicted: Neutral	[]
P10721	KIT	4k94	C	343	343	PRO	SER	probably damaging	medium	Damaging	D	Predicted: Neutral	[]
P10721	KIT	4k94	C	323	323	VAL	ILE	benign	neutral	Tolerated	N	Predicted: Neutral	[]
P10721	KIT	4k94	C	318	318	MET	ILE	benign	low	Tolerated	N	Predicted: Neutral	[]
P10721	KIT	2e9w	B	304	304	THR	ALA	probably damaging	medium	Tolerated	D	Predicted: Neutral	[]
P10721	KIT	2e9w	B	300	300	ASN	SER	benign	low	Tolerated	D	Predicted: Neutral	[]
P10721	KIT	2e9w	B	282	282	VAL	ILE	benign	medium	Tolerated	N	Predicted: Neutral	[]
P10721	KIT	2e9w	B	280	280	ALA	VAL	benign	low	Tolerated	N	Predicted: Neutral	[]
P10721	KIT	2e9w	B	277	277	ILE	VAL	benign	low	Damaging	N	Predicted: Neutral	[]
P10721	KIT	2e9w	B	274	274	THR	MET	probably damaging	medium	Damaging	N	Predicted: Neutral	[]
P10721	KIT	2e9w	B	259	259	TYR	CYS	possibly damaging		Tolerated	N	Predicted: Neutral	[]
P10721	KIT	2e9w	B	249	249	GLU	GLY	benign	low	Tolerated	N	Predicted: Neutral	[]
P10721	KIT	2e9w	B	245	245	THR	ALA	benign	neutral	Tolerated	N	Predicted: Neutral	[]
P10721	KIT	2e9w	B	220	220	SER	CYS	probably damaging		Damaging	D	Predicted: Neutral	[]
P10721	KIT	2e9w	B	213	213	VAL	ALA	benign	medium	Tolerated	D	Predicted: Neutral	[]
P10721	KIT	2e9w	B	190	190	GLN	ARG	benign	neutral	Tolerated	N	Predicted: Neutral	[]
P10721	KIT	2e9w	B	178	178	ALA	THR	benign	neutral	Tolerated	N	Predicted: Neutral	[]
P10721	KIT	2e9w	B	162	162	PHE	VAL	possibly damaging	medium	Damaging	D	Predicted: Neutral	[]
P10721	KIT	2e9w	B	156	156	LEU	ILE	possibly damaging	low	Damaging	D	Predicted: Neutral	[]
P10721	KIT	2e9w	B	155	155	PRO	SER	benign	low	Tolerated	N	Predicted: Neutral	[]
P10721	KIT	2e9w	B	145	145	ASN	SER	benign	medium	Tolerated	D	Predicted: Neutral	[]
P10721	KIT	2e9w	B	133	133	LEU	VAL	benign	medium	Tolerated	D	Predicted: Neutral	[]
P10721	KIT	2e9w	B	131	131	ASP	ASN	probably damaging	medium	Tolerated	D	Predicted: Neutral	[]
P10721	KIT	2e9w	B	123	123	SER	PHE	benign	neutral	Tolerated	N	Predicted: Neutral	[]
P10721	KIT	2e9w	B	117	117	LEU	ILE	possibly damaging	medium	Tolerated	D	Predicted: Neutral	[]
P10721	KIT	2e9w	B	104	104	SER	GLY	benign	medium	Damaging	N	Predicted: Neutral	[]
P10721	KIT	2e9w	B	101	101	HIS	TYR	benign	low	Damaging	N	Predicted: Neutral	[]
P10721	KIT	2e9w	B	98	98	THR	SER	benign	low	Tolerated	N	Predicted: Neutral	[]
P10721	KIT	2e9w	B	96	96	THR	MET	probably damaging	medium	Damaging	N	Predicted: Neutral	[]
P10721	KIT	2e9w	B	94	94	LYS	ARG	benign	neutral	Tolerated	N	Predicted: Neutral	[]
P10721	KIT	2e9w	B	84	84	THR	SER	benign	low	Tolerated	N	Predicted: Neutral	[]
P10721	KIT	2e9w	B	67	67	THR	SER	benign	medium	Tolerated	N	Predicted: Neutral	[]
P10721	KIT	2e9w	B	61	61	PRO	LEU	benign	low	Tolerated	N	Predicted: Neutral	[]
P10721	KIT	2e9w	B	52	52	ASP	ASN	possibly damaging	medium	Tolerated	N	Predicted: Neutral	[]
P10721	KIT	2e9w	B	50	50	VAL	LEU	benign	low	Tolerated	N	Predicted: Neutral	[]
P10721	KIT	2e9w	B	45	45	ASP	GLU	benign	neutral	Tolerated	N	Predicted: Neutral	[]
P10721	KIT	2e9w	B	34	34	PRO	LEU	benign	neutral	Tolerated	N	Predicted: Neutral	[]
P10721	KIT	2ec8	A	18	18	LEU	PHE	benign	low	Tolerated	N	Predicted: Neutral	[]
Q16719	KYNU	3e9k	A	188	188	ARG	GLN	benign	low	Damaging	N	Predicted: Neutral	[]
P13473	LAMP2	2mof	A	404	404	HIS	LEU	benign	medium	Damaging	N	Predicted: Neutral	[]
P13473	LAMP2	2mof	A	401	401	LYS	GLU	benign	medium	Damaging	N	Predicted: Neutral	[]
P13473	LAMP2	2mof	A	398	398	ILE	THR	probably damaging	medium	Damaging	D	Predicted: Neutral	[]
P13473	LAMP2	2mof	A	381	381	VAL	ALA	probably damaging	medium	Damaging	D	Predicted: Neutral	[]
P13473	LAMP2	2mof	A	379	379	ILE	MET	probably damaging	medium	Damaging	D	Predicted: Neutral	[]
P13473	LAMP2	2mof	A	373	373	ASP	ASN	probably damaging	low	Tolerated	N	Predicted: Neutral	[]
P04180	LCAT	4x96	D	322	298	ARG	CYS	possibly damaging		Damaging	D	Predicted: Neutral	[]
P04180	LCAT	4x96	D	246	222	VAL	PHE	possibly damaging	medium	Damaging	D	Predicted: Neutral	[]
P04180	LCAT	4x96	D	178	154	GLU	ASP	benign	low	Tolerated	N	Predicted: Neutral	[]
P04180	LCAT	4x96	D	95	71	GLY	ARG	probably damaging	medium	Tolerated	D	Predicted: Neutral	[]
P07195	LDHB	1i0z	B	158	157	ARG	CYS	possibly damaging		Damaging	D	Predicted: Neutral	[]
P01130	LDLR	3so6	Q	827	846	VAL	ILE	probably damaging	medium	Damaging	D	Predicted: Neutral	[]
P01130	LDLR	1ijq	B	705	684	ALA	PRO	benign	medium	Tolerated	D	Predicted: Neutral	[]
P01130	LDLR	1ijq	B	702	681	MET	ILE	benign	medium	Damaging	D	Predicted: Neutral	[]
P01130	LDLR	1ijq	B	700	679	ASP	ASN	probably damaging	medium	Tolerated	D	Predicted: Neutral	[]
P01130	LDLR	1ijq	B	690	669	HIS	ASP	benign	medium	Damaging	D	Predicted: Neutral	[]
P01130	LDLR	1ijq	B	666	645	TRP	LEU	probably damaging	low	Tolerated	D	Predicted: Neutral	[]
P01130	LDLR	1ijq	B	657	636	ASN	LYS	benign	low	Tolerated	D	Predicted: Neutral	[]
P01130	LDLR	1ijq	B	656	635	HIS	ASN	possibly damaging	high	Damaging	D	Predicted: Neutral	[]
P01130	LDLR	1ijq	B	654	633	LEU	PHE	possibly damaging	medium	Damaging	D	Predicted: Neutral	[]
P01130	LDLR	1ijq	B	652	631	MET	THR	benign	neutral	Damaging	N	Predicted: Neutral	[]
P01130	LDLR	1ijq	B	651	630	ASP	ASN	benign	high	Damaging	D	Predicted: Neutral	[]
P01130	LDLR	1ijq	B	650	629	GLU	LYS	possibly damaging	medium	Tolerated	D	Predicted: Neutral	[]
P01130	LDLR	1ijq	B	649	628	PRO	LEU	benign	medium	Damaging	D	Predicted: Neutral	[]
P01130	LDLR	1ijq	B	639	618	VAL	ASP	benign	medium	Damaging	D	Predicted: Neutral	[]
P01130	LDLR	1ijq	B	629	608	PHE	VAL	possibly damaging	medium	Damaging	D	Predicted: Neutral	[]
P01130	LDLR	1ijq	B	626	605	GLU	LYS	possibly damaging	low	Tolerated	D	Predicted: Neutral	[]
P01130	LDLR	1ijq	B	619	598	PHE	LEU	benign	medium	Damaging	D	Predicted: Neutral	[]
P01130	LDLR	1ijq	B	614	593	PHE	ILE	probably damaging	high	Damaging	D	Predicted: Neutral	[]
P01130	LDLR	1ijq	B	613	592	VAL	ILE	benign	low	Tolerated	D	Predicted: Neutral	[]
P01130	LDLR	1ijq	B	606	585	ALA	SER	benign	neutral	Tolerated	D	Predicted: Neutral	[]
P01130	LDLR	1ijq	B	599	578	LEU	SER	probably damaging	medium	Damaging	D	Predicted: Neutral	[]
P01130	LDLR	1ijq	B	595	574	ARG	TRP	probably damaging	high	Damaging	D	Predicted: Neutral	[]
P01130	LDLR	1ijq	B	589	568	ASP	ASN	probably damaging	low	Tolerated	D	Predicted: Neutral	[]
P01130	LDLR	1ijq	B	583	562	HIS	TYR	probably damaging	medium	Damaging	D	Predicted: Neutral	[]
P01130	LDLR	1ijq	B	553	532	TYR	CYS	probably damaging		Damaging	D	Predicted: Neutral	[]
P01130	LDLR	1ijq	B	540	519	ALA	SER	probably damaging	medium	Damaging	D	Predicted: Neutral	[]
P01130	LDLR	1ijq	B	526	505	PRO	SER	probably damaging	medium	Damaging	D	Predicted: Neutral	[]
P01130	LDLR	1ijq	B	523	502	VAL	LEU	benign	medium	Damaging	D	Predicted: Neutral	[]
P01130	LDLR	1ijq	B	518	497	LYS	GLU	benign	low	Tolerated	D	Predicted: Neutral	[]
P01130	LDLR	1ijq	B	507	486	LYS	GLU	benign	low	Damaging	D	Predicted: Neutral	[]
P01130	LDLR	1ijq	B	504	483	LYS	GLU	benign	neutral	Tolerated	N	Predicted: Neutral	[]
P01130	LDLR	1ijq	B	502	481	ASP	TYR	probably damaging	medium	Damaging	D	Predicted: Neutral	[]
P01130	LDLR	1ijq	B	500	479	VAL	ALA	possibly damaging	medium	Damaging	D	Predicted: Neutral	[]
P01130	LDLR	1ijq	B	487	466	ASN	SER	probably damaging	high	Damaging	D	Predicted: Neutral	[]
P01130	LDLR	1ijq	B	477	456	ASP	ASN	probably damaging	medium	Damaging	D	Predicted: Neutral	[]
P01130	LDLR	1ijq	B	472	451	ASP	TYR	possibly damaging	medium	Damaging	D	Predicted: Neutral	[]
P01130	LDLR	1ijq	B	465	444	TYR	CYS	probably damaging		Damaging	D	Predicted: Neutral	[]
P01130	LDLR	1ijq	B	446	425	LEU	MET	possibly damaging	medium	Damaging	D	Predicted: Neutral	[]
P01130	LDLR	1ijq	B	439	418	ASN	LYS	benign	low	Tolerated	D	Predicted: Neutral	[]
P01130	LDLR	1ijq	B	429	408	VAL	LEU	benign	low	Damaging	D	Predicted: Neutral	[]
P01130	LDLR	1ijq	B	428	407	ASN	LYS	possibly damaging	low	Damaging	D	Predicted: Neutral	[]
P01130	LDLR	1ijq	B	413	392	THR	MET	probably damaging	low	Damaging	D	Predicted: Neutral	[]
P01130	LDLR	1ijq	B	408	387	GLU	LYS	probably damaging	low	Damaging	D	Predicted: Neutral	[]
P01130	LDLR	1ijq	B	406	385	ARG	GLN	probably damaging	low	Damaging	D	Predicted: Neutral	[]
P01130	LDLR	1ijq	B	405	384	ASN	THR	benign	low	Damaging	D	Predicted: Neutral	[]
P01130	LDLR	1ijq	B	401	380	LEU	VAL	possibly damaging	low	Damaging	D	Predicted: Neutral	[]
P01130	LDLR	3p5b	L	392	371	CYS	TYR	probably damaging		Damaging	D	Predicted: Neutral	[]
P01130	LDLR	3p5b	L	391	370	ALA	THR	benign	neutral	Tolerated	N	Predicted: Neutral	[]
P01130	LDLR	3p5b	L	389	368	THR	MET	probably damaging	neutral	Damaging	D	Predicted: Neutral	[]
P01130	LDLR	3p5b	L	386	365	ASP	GLU	benign	low	Damaging	D	Predicted: Neutral	[]
P01130	LDLR	3p5b	L	385	364	LEU	VAL	benign	medium	Damaging	D	Predicted: Neutral	[]
P01130	LDLR	3p5b	L	378	357	GLN	PRO	benign	low	Damaging	D	Predicted: Neutral	[]
P01130	LDLR	3p5b	L	363	342	THR	ASN	possibly damaging	low	Damaging	N	Predicted: Neutral	[]
P01130	LDLR	3p5b	L	362	341	ASP	ALA	possibly damaging	neutral	Damaging	D	Predicted: Neutral	[]
P01130	LDLR	3p5b	L	353	332	GLU	LYS	benign	low	Tolerated	D	Predicted: Neutral	[]
P01130	LDLR	3p5b	L	342	321	ASP	GLU	benign	neutral	Tolerated	N	Predicted: Neutral	[]
P01130	LDLR	2mg9	A	327	14	HIS	TYR	probably damaging	medium	Damaging	D	Predicted: Neutral	[]
P01130	LDLR	2mg9	A	314	1	GLY	ARG	benign	medium	Tolerated	D	Predicted: Neutral	[]
P01130	LDLR	3p5c	L	311	290	LYS	ARG	benign	low	Tolerated	D	Predicted: Neutral	[]
P01130	LDLR	3p5c	L	305	284	TRP	SER	possibly damaging	low	Damaging	D	Predicted: Neutral	[]
P01130	LDLR	3p5c	L	303	282	ARG	TRP	probably damaging	medium	Damaging	D	Predicted: Neutral	[]
P01130	LDLR	3p5c	L	300	279	ARG	GLY	possibly damaging	medium	Damaging	D	Predicted: Neutral	[]
P01130	LDLR	3p5c	L	297	276	ASN	HIS	benign	high	Damaging	D	Predicted: Neutral	[]
P01130	LDLR	3p5c	L	288	267	GLU	LYS	probably damaging	low	Damaging	D	Predicted: Neutral	[]
P01130	LDLR	3p5c	L	285	264	HIS	TYR	benign	neutral	Damaging	D	Predicted: Neutral	[]
P01130	LDLR	3p5c	L	277	256	GLU	LYS	benign	low	Tolerated	D	Predicted: Neutral	[]
P01130	LDLR	1n7d	A	272	251	ASN	THR	benign	neutral	Tolerated	D	Predicted: Neutral	[]
P01130	LDLR	1n7d	A	267	246	GLU	LYS	probably damaging	high	Damaging	D	Predicted: Neutral	[]
P01130	LDLR	1n7d	A	266	245	ASP	GLU	probably damaging	high	Damaging	D	Predicted: Neutral	[]
P01130	LDLR	1n7d	A	257	236	ARG	TRP	probably damaging	low	Damaging	D	Predicted: Neutral	[]
P01130	LDLR	1n7d	A	240	219	GLU	LYS	probably damaging	low	Damaging	D	Predicted: Neutral	[]
P01130	LDLR	1n7d	A	224	203	ASP	GLU	possibly damaging	high	Damaging	D	Predicted: Neutral	[]
P01130	LDLR	1n7d	A	213	192	SER	THR	benign	neutral	Tolerated	D	Predicted: Neutral	[]
P01130	LDLR	1n7d	A	211	190	HIS	ASP	probably damaging	low	Damaging	D	Predicted: Neutral	[]
P01130	LDLR	1n7d	A	200	179	PHE	CYS	possibly damaging		Tolerated	D	Predicted: Neutral	[]
P01130	LDLR	1n7d	A	195	174	SER	ARG	benign	neutral	Tolerated	D	Predicted: Neutral	[]
P01130	LDLR	1n7d	A	125	104	GLN	LYS	benign	neutral	Tolerated	N	Predicted: Neutral	[]
P01130	LDLR	1n7d	A	124	103	ARG	TRP	probably damaging	medium	Damaging	D	Predicted: Neutral	[]
P01130	LDLR	1n7d	A	115	94	ARG	HIS	benign	low	Tolerated	D	Predicted: Neutral	[]
P01130	LDLR	1n7d	A	113	92	GLU	LYS	benign	medium	Tolerated	D	Predicted: Neutral	[]
P01130	LDLR	1n7d	A	108	87	THR	MET	possibly damaging	medium	Damaging	D	Predicted: Neutral	[]
P01130	LDLR	1n7d	A	90	69	ASP	ASN	probably damaging	medium	Damaging	D	Predicted: Neutral	[]
P01130	LDLR	1n7d	A	88	67	ARG	SER	possibly damaging	medium	Damaging	D	Predicted: Neutral	[]
P01130	LDLR	1n7d	A	81	60	ARG	CYS	probably damaging		Damaging	D	Predicted: Neutral	[]
P41159	LEP	1ax8	A	71	50	THR	ASN	benign	neutral	Tolerated	N	Predicted: Neutral	[]
P41159	LEP	1ax8	A	61	40	ASP	ASN	probably damaging	medium	Damaging	D	Predicted: Neutral	[]
P48357	LEPR	3v6o	B	604	604	CYS	GLY	probably damaging		Damaging	N	Predicted: Neutral	[]
P48357	LEPR	3v6o	B	471	471	LEU	ILE	possibly damaging	low	Tolerated	N	Predicted: Neutral	[]
P02545	LMNA	1ivt	A	546	546	SER	LEU	benign	low	Damaging	D	Predicted: Neutral	[]
P02545	LMNA	1ivt	A	545	545	ARG	HIS	probably damaging	medium	Damaging	D	Predicted: Neutral	[]
P02545	LMNA	1ivt	A	534	534	THR	ILE	possibly damaging	low	Damaging	D	Predicted: Neutral	[]
P02545	LMNA	1ivt	A	527	527	ARG	HIS	benign	low	Damaging	D	Predicted: Neutral	[]
P02545	LMNA	1ivt	A	510	510	THR	ILE	possibly damaging	medium	Damaging	D	Predicted: Neutral	[]
P02545	LMNA	1ivt	A	506	506	HIS	PRO	benign	medium	Damaging	D	Predicted: Neutral	[]
P02545	LMNA	1ivt	A	497	497	ILE	THR	probably damaging	medium	Damaging	D	Predicted: Neutral	[]
P02545	LMNA	1ivt	A	496	496	THR	MET	probably damaging	medium	Damaging	D	Predicted: Neutral	[]
P02545	LMNA	1ivt	A	494	494	VAL	LEU	benign	low	Damaging	D	Predicted: Neutral	[]
P02545	LMNA	1ivt	A	476	476	ASP	TYR	possibly damaging	low	Damaging	D	Predicted: Neutral	[]
P02545	LMNA	1ivt	A	459	459	ASN	SER	benign	neutral	Damaging	D	Predicted: Neutral	[]
P02545	LMNA	1ivt	A	455	455	ARG	CYS	probably damaging		Damaging	D	Predicted: Neutral	[]
P02545	LMNA	1ivt	A	436	436	THR	ALA	benign	neutral	Tolerated	N	Predicted: Neutral	[]
P02545	LMNA	1ivt	A	435	435	ARG	CYS	probably damaging		Damaging	D	Predicted: Neutral	[]
P02545	LMNA	1x8y	A	386	386	ARG	SER	probably damaging	high	Damaging	D	Predicted: Neutral	[]
P02545	LMNA	1x8y	A	377	377	ARG	LEU	probably damaging	high	Damaging	D	Predicted: Neutral	[]
P02545	LMNA	1x8y	A	375	375	ALA	ASP	probably damaging	high	Damaging	D	Predicted: Neutral	[]
P02545	LMNA	1x8y	A	373	373	ILE	SER	probably damaging	high	Damaging	D	Predicted: Neutral	[]
P02545	LMNA	1x8y	A	364	364	ASP	ASN	possibly damaging	low	Tolerated	D	Predicted: Neutral	[]
P02545	LMNA	1x8y	A	361	361	GLU	GLN	possibly damaging	low	Tolerated	N	Predicted: Neutral	[]
P02545	LMNA	1x8y	A	336	336	ARG	GLN	benign	low	Tolerated	N	Predicted: Neutral	[]
P02545	LMNA	1x8y	A	335	335	ARG	GLN	benign	low	Tolerated	N	Predicted: Neutral	[]
P02545	LMNA	1x8y	A	333	333	THR	SER	benign	neutral	Tolerated	N	Predicted: Neutral	[]
P02545	LMNA	1x8y	A	331	331	ARG	TRP	possibly damaging	medium	Damaging	D	Predicted: Neutral	[]
P02545	LMNA	1x8y	A	329	329	ARG	HIS	possibly damaging	low	Tolerated	D	Predicted: Neutral	[]
P02545	LMNA	1x8y	A	326	326	SER	THR	benign	neutral	Tolerated	N	Predicted: Neutral	[]
P20700	LMNB1	3umn	C	436	436	ALA	VAL	probably damaging	medium	Tolerated	D	Predicted: Neutral	[]
Q96PE7	MCEE	3rmu	D	123	123	ILE	ASN	probably damaging	high	Damaging	D	Predicted: Neutral	[]
Q96PE7	MCEE	3rmu	D	91	91	LEU	MET	probably damaging	medium	Damaging	D	Predicted: Neutral	[]
Q96PE7	MCEE	3rmu	D	60	60	LYS	GLN	benign	low	Tolerated	D	Predicted: Neutral	[]
Q96PE7	MCEE	3rmu	D	46	46	GLY	SER	probably damaging	medium	Damaging	D	Predicted: Neutral	[]
O15553	MEFV	4cg4	F	780	780	PRO	THR	benign	neutral	Damaging	N	Predicted: Neutral	[]
O15553	MEFV	2wl1	A	772	772	ILE	VAL	benign	medium	Damaging	N	Predicted: Neutral	[]
O15553	MEFV	2wl1	A	744	744	ALA	SER	benign	neutral	Tolerated	N	Predicted: Neutral	[]
O15553	MEFV	2wl1	A	743	743	PHE	LEU	probably damaging	medium	Damaging	D	Predicted: Neutral	[]
O15553	MEFV	2wl1	A	716	716	LYS	GLU	possibly damaging	neutral	Damaging	N	Predicted: Neutral	[]
O15553	MEFV	2wl1	A	714	714	PRO	LEU	possibly damaging	low	Tolerated	D	Predicted: Neutral	[]
O15553	MEFV	2wl1	A	653	653	ARG	CYS	probably damaging		Damaging	N	Predicted: Neutral	[]
O15553	MEFV	2wl1	A	632	632	GLY	ALA	benign	low	Tolerated	N	Predicted: Neutral	[]
O15553	MEFV	2wl1	A	625	625	LYS	GLN	benign	low	Tolerated	N	Predicted: Neutral	[]
O15553	MEFV	2wl1	A	599	599	ASN	ASP	benign	neutral	Tolerated	N	Predicted: Neutral	[]
O15553	MEFV	2wl1	A	591	591	ILE	THR	benign	neutral	Tolerated	N	Predicted: Neutral	[]
O15553	MEFV	4cg4	F	579	579	ARG	HIS	probably damaging	medium	Damaging	N	Predicted: Neutral	[]
O15553	MEFV	4cg4	F	505	505	ASP	TYR	benign	low	Damaging	N	Predicted: Neutral	[]
O15553	MEFV	4cg4	F	469	469	VAL	ALA	benign	neutral	Damaging	N	Predicted: Neutral	[]
O15553	MEFV	4cg4	F	461	461	ARG	GLN	possibly damaging	low	Tolerated	N	Predicted: Neutral	[]
O15553	MEFV	4cg4	F	457	457	ALA	VAL	benign	neutral	Tolerated	N	Predicted: Neutral	[]
O15553	MEFV	4cg4	F	447	447	LYS	ASN	benign	medium	Damaging	D	Predicted: Neutral	[]
O15553	MEFV	4cg4	F	446	446	GLU	ALA	benign	low	Damaging	N	Predicted: Neutral	[]
O15553	MEFV	4cg4	F	440	440	GLN	GLU	benign	low	Tolerated	N	Predicted: Neutral	[]
O15553	MEFV	2mpc	A	78	78	ASN	ILE	probably damaging	medium	Damaging	D	Predicted: Neutral	[]
O15553	MEFV	2mpc	A	42	42	ARG	TRP	probably damaging	low	Damaging	N	Predicted: Neutral	[]
O15553	MEFV	2mpc	A	6	6	SER	ARG	benign	neutral	Tolerated	N	Predicted: Neutral	[]
Q8IVH4	MMAA	2www	D	398	398	ILE	THR	benign	neutral	Tolerated	N	Predicted: Neutral	[]
Q8IVH4	MMAA	2www	D	393	393	GLU	LYS	probably damaging	medium	Damaging	D	Predicted: Neutral	[]
Q8IVH4	MMAA	2www	D	381	381	THR	ILE	benign	low	Tolerated	D	Predicted: Neutral	[]
Q8IVH4	MMAA	2www	D	374	374	SER	ASN	benign	neutral	Tolerated	N	Predicted: Neutral	[]
Q8IVH4	MMAA	2www	D	360	360	ARG	TRP	probably damaging	medium	Damaging	D	Predicted: Neutral	[]
Q8IVH4	MMAA	2www	D	302	302	ILE	LEU	benign	low	Tolerated	N	Predicted: Neutral	[]
Q8IVH4	MMAA	2www	D	288	288	VAL	ILE	benign	neutral	Tolerated	N	Predicted: Neutral	[]
Q8IVH4	MMAA	2www	D	165	165	LYS	ARG	possibly damaging	low	Tolerated	D	Predicted: Neutral	[]
Q8IVH4	MMAA	2www	D	112	112	HIS	TYR	probably damaging	medium	Damaging	D	Predicted: Neutral	[]
Q96EY8	MMAB	2idx	C	219	219	TYR	CYS	probably damaging		Damaging		Predicted: Neutral	[]
Q96EY8	MMAB	2idx	C	209	209	VAL	MET	probably damaging	medium	Damaging		Predicted: Neutral	[]
Q96EY8	MMAB	2idx	C	194	194	ARG	SER	probably damaging	high	Damaging		Predicted: Neutral	[]
Q96EY8	MMAB	2idx	C	181	181	ALA	VAL	possibly damaging	low	Tolerated		Predicted: Neutral	[]
Q96EY8	MMAB	2idx	C	135	135	ALA	THR	possibly damaging	low	Tolerated		Predicted: Neutral	[]
Q96EY8	MMAB	2idx	C	116	116	LYS	GLU	benign	low	Tolerated		Predicted: Neutral	[]
Q9Y4I1	MYO5A	4lx2	A	1689	1687	VAL	ILE	benign	neutral	Tolerated	N	Predicted: Neutral	[]
Q9UMS0	NFU1	2m5o	A	165	15	GLU	ASP	benign	low	Tolerated	N	Predicted: Neutral	[]
Q9UMS0	NFU1	2ltm	A	100	52	ALA	GLY	benign	high	Damaging	D	Predicted: Neutral	[]
O15118	NPC1	3jd8	A	1186	1186	ARG	CYS	probably damaging		Damaging	D	Predicted: Neutral	[]
O15118	NPC1	3jd8	A	1165	1165	VAL	MET	probably damaging	high	Damaging	D	Predicted: Neutral	[]
O15118	NPC1	3jd8	A	1115	1115	VAL	PHE	benign	low	Tolerated	D	Predicted: Neutral	[]
O15118	NPC1	3jd8	A	934	934	ARG	LEU	benign	medium	Tolerated	D	Predicted: Neutral	[]
O15118	NPC1	3jd8	A	916	916	ASN	SER	benign	low	Tolerated	D	Predicted: Neutral	[]
O15118	NPC1	3jd8	A	834	834	MET	THR	benign	neutral	Damaging	N	Predicted: Neutral	[]
O15118	NPC1	3jd8	A	822	822	LYS	ARG	benign	low	Tolerated	N	Predicted: Neutral	[]
O15118	NPC1	3jd8	A	819	819	ARG	SER	benign	low	Tolerated	D	Predicted: Neutral	[]
O15118	NPC1	3jd8	A	757	757	VAL	MET	probably damaging	medium	Damaging	D	Predicted: Neutral	[]
O15118	NPC1	3jd8	A	753	753	VAL	MET	possibly damaging	low	Tolerated	D	Predicted: Neutral	[]
O15118	NPC1	3jd8	A	711	711	ARG	GLY	possibly damaging	medium	Damaging	D	Predicted: Neutral	[]
O15118	NPC1	3jd8	A	697	697	VAL	ALA	probably damaging	medium	Damaging	D	Predicted: Neutral	[]
O15118	NPC1	3jd8	A	540	540	PRO	SER	probably damaging	high	Damaging	D	Predicted: Neutral	[]
O15118	NPC1	3jd8	A	411	411	ARG	GLN	benign	neutral	Tolerated	N	Predicted: Neutral	[]
O15118	NPC1	3jd8	A	273	273	TRP	SER	benign	low	Tolerated	D	Predicted: Neutral	[]
O15118	NPC1	3jd8	A	267	267	ALA	THR	possibly damaging	medium	Damaging	D	Predicted: Neutral	[]
O15118	NPC1	3gkj	A	222	222	ASN	SER	benign	medium	Tolerated	D	Predicted: Neutral	[]
O15118	NPC1	3gkj	A	183	183	ALA	THR	benign	low	Tolerated	N	Predicted: Neutral	[]
O15118	NPC1	3gkj	A	161	161	ARG	TRP	probably damaging	medium	Damaging	D	Predicted: Neutral	[]
O15118	NPC1	3gkj	A	156	156	MET	THR	benign	low	Tolerated	D	Predicted: Neutral	[]
O15118	NPC1	3gkj	A	78	78	ARG	GLN	benign	neutral	Tolerated	N	Predicted: Neutral	[]
P61916	NPC2	5kwy	D	98	98	ASN	HIS	benign	low	Tolerated	D	Predicted: Neutral	[]
P61916	NPC2	5kwy	D	91	91	ASP	ASN	possibly damaging	medium	Tolerated	D	Predicted: Neutral	[]
P61916	NPC2	5kwy	D	71	71	LYS	ARG	possibly damaging	medium	Tolerated	D	Predicted: Neutral	[]
P61916	NPC2	5kwy	D	30	30	VAL	MET	possibly damaging	low	Tolerated	D	Predicted: Neutral	[]
P04181	OAT	2oat	C	118	118	ASN	TYR	possibly damaging	low	Damaging	D	Predicted: Neutral	[]
P04181	OAT	2oat	C	37	37	PRO	LEU	benign	medium	Tolerated	D	Predicted: Neutral	[]
Q01968	OCRL	4cmn	A	309	309	ALA	VAL	possibly damaging	low	Damaging	D	Predicted: Neutral	[]
Q01968	OCRL	4cmn	A	299	299	MET	ILE	benign	neutral	Tolerated	N	Predicted: Neutral	[]
Q01968	OCRL	2kie	A	102	107	GLU	LYS	benign	low	Damaging	D	Predicted: Neutral	[]
Q01968	OCRL	2kie	A	42	47	ILE	VAL	benign	low	Tolerated	N	Predicted: Neutral	[]
Q01968	OCRL	2kie	A	9	14	ALA	THR	benign	low	Tolerated	N	Predicted: Neutral	[]
P00480	OTC	1oth	A	270	270	GLN	GLU	possibly damaging	low	Tolerated	D	Predicted: Neutral	[]
P00480	OTC	1oth	A	242	242	THR	ASN	probably damaging	low	Tolerated	D	Predicted: Neutral	[]
P00480	OTC	1oth	A	209	209	ALA	GLY	probably damaging	medium	Damaging	D	Predicted: Neutral	[]
P00480	OTC	1oth	A	174	174	ALA	THR	probably damaging	medium	Tolerated	D	Predicted: Neutral	[]
P00480	OTC	1oth	A	129	129	ARG	CYS	probably damaging		Damaging	D	Predicted: Neutral	[]
P00480	OTC	1oth	A	125	125	THR	MET	possibly damaging	low	Tolerated	D	Predicted: Neutral	[]
P00480	OTC	1oth	A	47	47	ASN	THR	benign	low	Damaging	D	Predicted: Neutral	[]
P00480	OTC	1oth	A	41	41	ASP	VAL	benign	medium	Damaging	D	Predicted: Neutral	[]
Q06710	PAX8	2k27	A	2	2	PRO	LEU	probably damaging	low	Damaging	D	Predicted: Neutral	[]
P05165	PCCA	2jku	A	680	655	ALA	VAL	benign	neutral	Tolerated	N	Predicted: Neutral	[]
P05165	PCCA	2cqy	A	260	92	ILE	LEU	benign	neutral	Tolerated	D	Predicted: Neutral	[]
P05165	PCCA	2cqy	A	229	61	MET	LYS	probably damaging	high	Damaging	D	Predicted: Neutral	[]
P12955	PEPD	2iw2	B	462	463	ILE	THR	benign	neutral	Tolerated	N	Predicted: Neutral	[]
P12955	PEPD	2iw2	B	437	438	ARG	CYS	benign		Damaging	D	Predicted: Neutral	[]
P12955	PEPD	2iw2	B	391	392	GLU	LYS	benign	neutral	Tolerated	N	Predicted: Neutral	[]
P12955	PEPD	2iw2	B	386	387	VAL	MET	benign	neutral	Tolerated	N	Predicted: Neutral	[]
P12955	PEPD	2iw2	B	365	366	PRO	LEU	probably damaging	medium	Damaging	D	Predicted: Neutral	[]
P12955	PEPD	2iw2	B	316	317	VAL	ILE	possibly damaging	medium	Damaging	D	Predicted: Neutral	[]
P12955	PEPD	2iw2	B	251	252	SER	THR	benign	medium	Damaging	D	Predicted: Neutral	[]
P12955	PEPD	2iw2	B	237	238	ARG	HIS	probably damaging	medium	Damaging	D	Predicted: Neutral	[]
P12955	PEPD	2iw2	B	150	151	VAL	ILE	benign	medium	Tolerated	D	Predicted: Neutral	[]
P12955	PEPD	2iw2	B	143	144	VAL	ILE	benign	medium	Tolerated	D	Predicted: Neutral	[]
P12955	PEPD	2iw2	B	87	88	ASP	ASN	benign	medium	Damaging	D	Predicted: Neutral	[]
P50542	PEX5	4kyo	D	634	634	MET	ILE	benign	neutral	Tolerated		Predicted: Neutral	[]
P50542	PEX5	4kyo	D	625	625	ALA	THR	benign	low	Tolerated	D	Predicted: Neutral	[]
P50542	PEX5	4kyo	D	617	617	SER	THR	benign	medium	Tolerated	D	Predicted: Neutral	[]
P50542	PEX5	4kyo	D	605	605	SER	ASN	probably damaging	medium	Damaging	D	Predicted: Neutral	[]
P50542	PEX5	4kyo	D	520	520	ASN	SER	benign	low	Damaging	D	Predicted: Neutral	[]
P50542	PEX5	4kyo	D	508	508	VAL	MET	probably damaging	medium	Damaging	N	Predicted: Neutral	[]
P50542	PEX5	2w84	B	124	109	ALA	GLY	benign	neutral	Tolerated	N	Predicted: Neutral	[]
P36871	PGM1	5jn5	B	471	471	ALA	THR	benign	medium	Tolerated	D	Predicted: Neutral	[]
P36871	PGM1	5jn5	B	467	467	THR	ASN	benign	medium	Tolerated	D	Predicted: Neutral	[]
P36871	PGM1	5jn5	B	446	446	GLU	LYS	possibly damaging	medium	Tolerated	N	Predicted: Neutral	[]
P36871	PGM1	5jn5	B	399	399	LEU	VAL	probably damaging	medium	Damaging	D	Predicted: Neutral	[]
P36871	PGM1	5jn5	B	368	368	ALA	VAL	possibly damaging	medium	Damaging	D	Predicted: Neutral	[]
P36871	PGM1	5jn5	B	329	329	ARG	CYS	probably damaging		Damaging	D	Predicted: Neutral	[]
P36871	PGM1	5jn5	B	236	236	ILE	MET	probably damaging	medium	Damaging	D	Predicted: Neutral	[]
P15735	PHKG2	2y7j	D	150	150	VAL	MET	probably damaging	low	Damaging	N	Predicted: Neutral	[]
P15735	PHKG2	2y7j	D	28	28	ASP	VAL	probably damaging	low	Damaging	N	Predicted: Neutral	[]
O15305	PMM2	2amy	A	238	238	ARG	HIS	possibly damaging	medium	Tolerated	D	Predicted: Neutral	[]
O15305	PMM2	2amy	A	229	229	TYR	SER	possibly damaging	low	Damaging	D	Predicted: Neutral	[]
O15305	PMM2	2amy	A	219	219	GLU	ASP	benign	medium	Damaging	D	Predicted: Neutral	[]
O15305	PMM2	2amy	A	216	216	ASN	SER	probably damaging	high	Damaging	D	Predicted: Neutral	[]
O15305	PMM2	2amy	A	198	198	ASN	THR	benign	medium	Tolerated	D	Predicted: Neutral	[]
O15305	PMM2	2amy	A	144	144	PHE	LEU	probably damaging	high	Damaging	D	Predicted: Neutral	[]
O15305	PMM2	2amy	A	130	130	SER	CYS	possibly damaging		Tolerated	D	Predicted: Neutral	[]
O15305	PMM2	2amy	A	118	118	THR	ALA	probably damaging	high	Damaging	D	Predicted: Neutral	[]
O15305	PMM2	2amy	A	113	113	PRO	SER	probably damaging	high	Damaging	D	Predicted: Neutral	[]
O15305	PMM2	2amy	A	37	37	GLN	LEU	benign	medium	Damaging	D	Predicted: Neutral	[]
O15305	PMM2	2amy	A	30	30	ASP	GLU	benign	neutral	Tolerated	N	Predicted: Neutral	[]
O15305	PMM2	2amy	A	21	21	ARG	TRP	probably damaging	high	Damaging	D	Predicted: Neutral	[]
P37231	PPARG	2qmv	A	495	467	PRO	LEU	probably damaging	medium	Damaging	D	Predicted: Neutral	[]
P37231	PPARG	2qmv	A	450	422	LYS	GLN	benign	low	Tolerated	D	Predicted: Neutral	[]
P37231	PPARG	2qmv	A	316	288	ARG	HIS	probably damaging	low	Damaging	D	Predicted: Neutral	[]
P50336	PPOX	3nks	A	363	363	LEU	VAL	possibly damaging	neutral	Tolerated	N	Predicted: Neutral	[]
P50336	PPOX	3nks	A	216	216	ILE	VAL	benign	neutral	Tolerated	N	Predicted: Neutral	[]
P50336	PPOX	3nks	A	123	123	SER	THR	benign	neutral	Tolerated	D	Predicted: Neutral	[]
P50897	PPT1	3gro	B	302	302	ILE	VAL	benign	neutral	Tolerated	N	Predicted: Neutral	[]
P50897	PPT1	3gro	B	254	254	GLU	ASP	benign	low	Tolerated	D	Predicted: Neutral	[]
P50897	PPT1	3gro	B	241	241	SER	LEU	probably damaging	high	Damaging	D	Predicted: Neutral	[]
P50897	PPT1	3gro	B	240	240	ASP	ASN	benign	medium	Damaging	D	Predicted: Neutral	[]
P50897	PPT1	3gro	B	226	226	VAL	MET	probably damaging	high	Damaging	D	Predicted: Neutral	[]
P50897	PPT1	3gro	B	179	179	ARG	CYS	benign		Tolerated	D	Predicted: Neutral	[]
P50897	PPT1	3gro	B	123	123	ALA	THR	probably damaging	high	Damaging	D	Predicted: Neutral	[]
P50897	PPT1	3gro	B	112	113	MET	LEU	benign	low	Tolerated	N	Predicted: Neutral	[]
P50897	PPT1	3gro	B	110	110	ASN	SER	probably damaging	high	Damaging	D	Predicted: Neutral	[]
P50897	PPT1	3gro	B	77	76	MET	VAL	benign	neutral	Tolerated	N	Predicted: Neutral	[]
P50897	PPT1	3gro	B	67	67	VAL	ILE	possibly damaging	medium	Tolerated	D	Predicted: Neutral	[]
P50897	PPT1	3gro	B	66	66	TYR	CYS	probably damaging		Damaging	D	Predicted: Neutral	[]
P60891	PRPS1	3s5j	B	231	231	HIS	ASP	benign	neutral	Tolerated	D	Predicted: Neutral	[]
P60891	PRPS1	3s5j	B	219	219	VAL	GLY	probably damaging	high	Damaging	D	Predicted: Neutral	[]
P60891	PRPS1	3s5j	B	203	203	ASP	HIS	possibly damaging	low	Damaging	D	Predicted: Neutral	[]
P60891	PRPS1	3s5j	B	107	107	ILE	VAL	probably damaging	medium	Damaging	D	Predicted: Neutral	[]
P60891	PRPS1	3s5j	B	83	83	SER	CYS	benign		Tolerated	D	Predicted: Neutral	[]
P06737	PYGL	3dds	B	739	738	LEU	MET	probably damaging	high	Damaging	D	Predicted: Neutral	[]
P06737	PYGL	3dds	B	634	633	ASP	HIS	probably damaging	high	Damaging	D	Predicted: Neutral	[]
P06737	PYGL	3dds	B	629	628	ASP	TYR	benign	medium	Damaging	D	Predicted: Neutral	[]
P06737	PYGL	3dds	B	586	585	THR	MET	probably damaging	medium	Damaging	D	Predicted: Neutral	[]
P06737	PYGL	3dds	B	283	282	ASN	ILE	possibly damaging	high	Damaging	D	Predicted: Neutral	[]
P06737	PYGL	3dds	B	278	277	ARG	GLN	probably damaging	medium	Damaging	D	Predicted: Neutral	[]
P06737	PYGL	3dds	B	231	230	VAL	MET	probably damaging	medium	Damaging	D	Predicted: Neutral	[]
P06737	PYGL	3dds	B	204	203	TYR	CYS	probably damaging		Damaging	D	Predicted: Neutral	[]
P11217	PYGM	1z8d	A	817	816	THR	ASN	probably damaging	high	Damaging	D	Predicted: Neutral	[]
P11217	PYGM	1z8d	A	816	815	ARG	HIS	probably damaging	high	Damaging	D	Predicted: Neutral	[]
P11217	PYGM	1z8d	A	800	799	ARG	TRP	probably damaging	high	Damaging	D	Predicted: Neutral	[]
P11217	PYGM	1z8d	A	797	796	GLU	GLN	benign	low	Tolerated	D	Predicted: Neutral	[]
P11217	PYGM	1z8d	A	771	770	ARG	TRP	probably damaging	medium	Damaging	D	Predicted: Neutral	[]
P11217	PYGM	1z8d	A	764	763	ASN	ASP	benign	neutral	Tolerated	N	Predicted: Neutral	[]
P11217	PYGM	1z8d	A	675	674	SER	LEU	probably damaging	high	Damaging	D	Predicted: Neutral	[]
P11217	PYGM	1z8d	A	653	652	LEU	VAL	benign	medium	Damaging	D	Predicted: Neutral	[]
P11217	PYGM	1z8d	A	640	639	ARG	CYS	probably damaging		Damaging	D	Predicted: Neutral	[]
P11217	PYGM	1z8d	A	624	623	VAL	ILE	benign	neutral	Tolerated	N	Predicted: Neutral	[]
P11217	PYGM	1z8d	A	596	595	ASN	SER	benign	neutral	Tolerated	N	Predicted: Neutral	[]
P11217	PYGM	1z8d	A	513	512	ILE	VAL	benign	neutral	Tolerated	N	Predicted: Neutral	[]
P11217	PYGM	1z8d	A	478	477	HIS	ARG	benign	low	Damaging	N	Predicted: Neutral	[]
P11217	PYGM	1z8d	A	450	449	SER	LEU	probably damaging	high	Damaging	D	Predicted: Neutral	[]
P11217	PYGM	1z8d	A	448	447	ALA	VAL	benign	neutral	Tolerated	N	Predicted: Neutral	[]
P11217	PYGM	1z8d	A	447	446	ILE	LEU	benign	medium	Damaging	D	Predicted: Neutral	[]
P11217	PYGM	1z8d	A	413	412	ASN	TYR	possibly damaging	medium	Damaging	D	Predicted: Neutral	[]
P11217	PYGM	1z8d	A	365	364	ALA	VAL	probably damaging	high	Damaging	D	Predicted: Neutral	[]
P11217	PYGM	1z8d	A	283	282	ASN	SER	probably damaging	medium	Tolerated	D	Predicted: Neutral	[]
P11217	PYGM	1z8d	A	197	196	PHE	LEU	benign	neutral	Tolerated	N	Predicted: Neutral	[]
P11217	PYGM	1z8d	A	61	60	ARG	HIS	probably damaging	high	Damaging	D	Predicted: Neutral	[]
P11217	PYGM	1z8d	A	44	43	ARG	HIS	probably damaging	high	Tolerated	D	Predicted: Neutral	[]
P11217	PYGM	1z8d	A	33	32	ASN	SER	possibly damaging	medium	Tolerated	D	Predicted: Neutral	[]
P11217	PYGM	1z8d	A	22	21	VAL	MET	possibly damaging	medium	Tolerated	D	Predicted: Neutral	[]
P11217	PYGM	1z8d	A	21	17	GLY	SER	benign	low	Tolerated	D	Predicted: Neutral	[]
P11217	PYGM	1z8d	A	8	7	GLN	LYS	benign	medium	Tolerated	D	Predicted: Neutral	[]
P11217	PYGM	1z8d	A	3	2	ARG	GLN	possibly damaging	neutral	Damaging	N	Predicted: Neutral	[]
O75880	SCO1	2gqk	A	225	225	VAL	ILE	benign	neutral	Tolerated	N	Predicted: Neutral	[]
O75880	SCO1	2gqk	A	214	214	ALA	THR	probably damaging	medium	Damaging	D	Predicted: Neutral	[]
O75880	SCO1	2gqk	A	144	144	THR	ALA	benign	low	Tolerated	N	Predicted: Neutral	[]
P49675	STAR	3p0l	D	162	162	LYS	GLN	benign	low	Tolerated	N	Predicted: Neutral	[]
Q8NBK3	SUMF1	1z70	X	145	1145	TYR	CYS	probably damaging		Damaging	D	Predicted: Neutral	[]
P51687	SUOX	1mj4	A	122	44	PRO	ALA	benign	neutral	Tolerated	N	Predicted: Neutral	[]
O14773	TPP1	3edy	A	555	555	ALA	ASP	possibly damaging	medium	Tolerated	D	Predicted: Neutral	[]
O14773	TPP1	3edy	A	520	520	ARG	SER	benign	neutral	Tolerated	N	Predicted: Neutral	[]
O14773	TPP1	3edy	A	515	515	LEU	PHE	benign	neutral	Tolerated	N	Predicted: Neutral	[]
O14773	TPP1	3edy	A	509	509	GLN	ARG	benign	low	Tolerated	N	Predicted: Neutral	[]
O14773	TPP1	3edy	A	489	489	ASN	SER	probably damaging	high	Damaging	D	Predicted: Neutral	[]
O14773	TPP1	3edy	A	468	468	ILE	LEU	benign	low	Tolerated	D	Predicted: Neutral	[]
O14773	TPP1	3edy	A	444	444	ALA	ASP	possibly damaging	medium	Tolerated	D	Predicted: Neutral	[]
O14773	TPP1	3edy	A	435	435	HIS	ASP	benign	neutral	Tolerated	N	Predicted: Neutral	[]
O14773	TPP1	3edy	A	430	430	LEU	GLN	probably damaging	high	Damaging	D	Predicted: Neutral	[]
O14773	TPP1	3edy	A	427	427	THR	MET	possibly damaging	low	Tolerated	D	Predicted: Neutral	[]
O14773	TPP1	3edy	A	414	414	ASN	ILE	probably damaging	medium	Damaging	D	Predicted: Neutral	[]
O14773	TPP1	3edy	A	406	406	TYR	CYS	probably damaging		Tolerated	D	Predicted: Neutral	[]
O14773	TPP1	3edy	A	398	398	LEU	PHE	benign	neutral	Tolerated	D	Predicted: Neutral	[]
O14773	TPP1	3edy	A	394	394	GLN	ARG	benign	neutral	Tolerated	D	Predicted: Neutral	[]
O14773	TPP1	3edy	A	380	380	ALA	THR	probably damaging	medium	Tolerated	D	Predicted: Neutral	[]
O14773	TPP1	3edy	A	372	372	HIS	GLN	possibly damaging	low	Damaging	D	Predicted: Neutral	[]
O14773	TPP1	3edy	A	349	349	ALA	THR	possibly damaging	low	Tolerated	D	Predicted: Neutral	[]
O14773	TPP1	3edy	A	345	345	MET	LEU	possibly damaging	low	Damaging	D	Predicted: Neutral	[]
O14773	TPP1	3edy	A	331	331	SER	PHE	probably damaging	medium	Damaging	D	Predicted: Neutral	[]
O14773	TPP1	3edy	A	316	316	ALA	ASP	benign	neutral	Tolerated	N	Predicted: Neutral	[]
O14773	TPP1	3edy	A	297	297	ARG	GLN	probably damaging	medium	Damaging	D	Predicted: Neutral	[]
O14773	TPP1	3edy	A	266	266	ARG	GLN	benign	neutral	Tolerated	N	Predicted: Neutral	[]
O14773	TPP1	3edy	A	259	259	ARG	HIS	benign	low	Tolerated	D	Predicted: Neutral	[]
O14773	TPP1	3edy	A	245	245	ARG	CYS	probably damaging		Damaging	D	Predicted: Neutral	[]
O14773	TPP1	3edy	A	222	222	ASN	SER	possibly damaging	low	Tolerated	D	Predicted: Neutral	[]
O14773	TPP1	3edy	A	213	213	SER	LEU	benign	low	Tolerated	D	Predicted: Neutral	[]
O14773	TPP1	3edy	A	206	206	ARG	HIS	probably damaging	medium	Damaging	D	Predicted: Neutral	[]
O14773	TPP1	3edy	A	178	178	PRO	ALA	benign	low	Tolerated	N	Predicted: Neutral	[]
O14773	TPP1	3edy	A	142	142	VAL	GLY	benign	low	Damaging	N	Predicted: Neutral	[]
O14773	TPP1	3edy	A	98	98	THR	MET	benign	low	Tolerated	N	Predicted: Neutral	[]
O14773	TPP1	3edy	A	87	87	ASP	GLY	benign	low	Tolerated	N	Predicted: Neutral	[]
O14773	TPP1	3edy	A	67	67	ALA	GLY	benign	medium	Tolerated	N	Predicted: Neutral	[]
O14773	TPP1	3edy	A	66	66	GLN	LEU	benign	neutral	Tolerated	N	Predicted: Neutral	[]
O14773	TPP1	3edy	A	46	46	GLU	ASP	benign	low	Tolerated	N	Predicted: Neutral	[]
O14773	TPP1	3edy	A	40	40	ARG	CYS	probably damaging		Damaging	D	Predicted: Neutral	[]
O14773	TPP1	3edy	A	22	22	SER	ASN	benign	low	Tolerated	N	Predicted: Neutral	[]
Q9NZC2	TREM2	5eli	B	105	105	ALA	VAL	probably damaging	medium	Damaging	D	Predicted: Neutral	[]
Q9NZC2	TREM2	5eli	B	87	87	ASP	ASN	probably damaging	low	Tolerated	N	Predicted: Neutral	[]
Q9NZC2	TREM2	5eli	B	85	85	THR	ILE	benign	low	Tolerated	N	Predicted: Neutral	[]
Q9NZC2	TREM2	5eli	B	58	58	GLY	ASP	possibly damaging	low	Damaging	D	Predicted: Neutral	[]
Q9NZC2	TREM2	5eli	B	39	39	ASP	ASN	benign	neutral	Tolerated	N	Predicted: Neutral	[]
P16473	TSHR	2xwt	C	219	219	ASP	GLU	benign	low	Tolerated	D	Predicted: Neutral	[]
P16473	TSHR	2xwt	C	197	197	PHE	ILE	probably damaging	high	Damaging	D	Predicted: Neutral	[]
P11172	UMPS	3ewy	A	386	386	ALA	VAL	benign	neutral	Tolerated	N	Predicted: Neutral	[]
P11172	UMPS	3ewy	A	318	318	ILE	THR	probably damaging	medium	Damaging	D	Predicted: Neutral	[]
P11172	UMPS	3ewy	A	286	286	ILE	ASN	probably damaging	high	Damaging	D	Predicted: Neutral	[]
P11473	VDR	3b0t	A	350	350	ALA	THR	benign	low	Tolerated	D	Predicted: Neutral	[]
P11473	VDR	3b0t	A	315	315	LYS	ASN	possibly damaging	low	Tolerated	D	Predicted: Neutral	[]
P11473	VDR	3b0t	A	297	297	VAL	ILE	benign	neutral	Tolerated	N	Predicted: Neutral	[]
Q14191	WRN	2dgz	A	1238	1238	PRO	LEU	benign	medium	Damaging	N	Predicted: Neutral	[]
Q14191	WRN	2dgz	A	1202	1202	ASP	ASN	benign	neutral	Damaging	N	Predicted: Neutral	[]
Q14191	WRN	2dgz	A	1187	1187	MET	VAL	possibly damaging	medium	Damaging	D	Predicted: Neutral	[]
Q14191	WRN	2dgz	A	1158	1158	GLY	CYS	benign		Damaging	N	Predicted: Neutral	[]
Q14191	WRN	2dgz	A	1146	1146	SER	LEU	probably damaging	low	Tolerated	N	Predicted: Neutral	[]
Q14191	WRN	2dgz	A	1141	1141	SER	LEU	benign	low	Tolerated	N	Predicted: Neutral	[]
Q14191	WRN	2axl	A	1087	139	LYS	GLU	benign	neutral	Tolerated	N	Predicted: Neutral	[]
Q14191	WRN	2axl	A	1045	97	LYS	ARG	benign	low	Tolerated	N	Predicted: Neutral	[]
Q14191	WRN	2axl	A	1034	86	TYR	PHE	benign	low	Tolerated	N	Predicted: Neutral	[]
Q14191	WRN	2axl	A	1033	85	ARG	LEU	benign	low	Tolerated	N	Predicted: Neutral	[]
Q14191	WRN	2axl	A	1031	83	VAL	LEU	benign	medium	Tolerated	D	Predicted: Neutral	[]
Q14191	WRN	2axl	A	1020	72	ARG	HIS	benign	medium	Tolerated	N	Predicted: Neutral	[]
Q14191	WRN	2axl	A	1000	52	ARG	SER	benign	neutral	Tolerated	N	Predicted: Neutral	[]
Q14191	WRN	2axl	A	999	51	ARG	HIS	benign	medium	Tolerated	N	Predicted: Neutral	[]
Q14191	WRN	2axl	A	996	48	ASP	ASN	benign	low	Tolerated	N	Predicted: Neutral	[]
Q14191	WRN	2axl	A	995	47	ALA	THR	benign	neutral	Tolerated	N	Predicted: Neutral	[]
Q14191	WRN	2axl	A	994	46	LEU	PHE	possibly damaging	medium	Damaging	D	Predicted: Neutral	[]
Q14191	WRN	2axl	A	993	45	ARG	HIS	probably damaging	high	Damaging	D	Predicted: Neutral	[]
Q14191	WRN	2axl	A	983	35	ILE	VAL	benign	low	Tolerated	N	Predicted: Neutral	[]
Q14191	WRN	2axl	A	950	2	ASP	GLU	benign	neutral	Tolerated	N	Predicted: Neutral	[]
Q14191	WRN	2fbt	A	225	225	ARG	GLN	benign	neutral	Tolerated	N	Predicted: Neutral	[]
Q14191	WRN	2fbt	A	176	176	SER	ILE	probably damaging	high	Damaging	D	Predicted: Neutral	[]
Q14191	WRN	2fbt	A	163	163	ASP	VAL	probably damaging	low	Damaging	N	Predicted: Neutral	[]
Q14191	WRN	2fbt	A	146	146	LYS	GLU	probably damaging	medium	Damaging	D	Predicted: Neutral	[]
Q14191	WRN	2fbt	A	144	144	GLN	GLU	probably damaging	low	Damaging	N	Predicted: Neutral	[]
Q14191	WRN	2fbt	A	143	143	ASP	ASN	probably damaging	high	Damaging	D	Predicted: Neutral	[]
Q14191	WRN	2fbt	A	141	141	GLU	LYS	benign	neutral	Tolerated	N	Predicted: Neutral	[]
Q14191	WRN	2fbt	A	117	117	MET	THR	probably damaging	medium	Damaging	D	Predicted: Neutral	[]
Q14191	WRN	2fbt	A	109	109	CYS	TYR	probably damaging		Damaging	D	Predicted: Neutral	[]
Q14191	WRN	2fbt	A	77	77	ASP	HIS	probably damaging	low	Damaging	N	Predicted: Neutral	[]
Q14191	WRN	2fbt	A	74	74	SER	LEU	benign	neutral	Tolerated	N	Predicted: Neutral	[]
Q14191	WRN	2fbt	A	46	46	PHE	LEU	benign	medium	Damaging	N	Predicted: Neutral	[]
Q14191	WRN	2fbt	A	44	44	LEU	VAL	probably damaging	medium	Damaging	D	Predicted: Neutral	[]
P47989	XDH	2e1q	D	1313	1313	LYS	GLU	benign	low	Tolerated	N	Predicted: Neutral	[]
P47989	XDH	2e1q	D	1292	1292	LYS	ARG	benign	low	Tolerated	N	Predicted: Neutral	[]
P47989	XDH	2e1q	D	1222	1222	THR	ILE	probably damaging	high	Damaging	D	Predicted: Neutral	[]
P47989	XDH	2e1q	D	1216	1216	PRO	HIS	benign	medium	Damaging	N	Predicted: Neutral	[]
P47989	XDH	2e1q	D	1091	1091	VAL	LEU	benign	medium	Damaging	D	Predicted: Neutral	[]
P47989	XDH	2e1q	D	1020	1020	ALA	VAL	possibly damaging	medium	Damaging	D	Predicted: Neutral	[]
P47989	XDH	2e1q	D	971	971	GLU	LYS	benign	low	Damaging	N	Predicted: Neutral	[]
P47989	XDH	2e1q	D	763	763	LEU	PHE	probably damaging	medium	Damaging	N	Predicted: Neutral	[]
P47989	XDH	2e1q	D	726	726	GLU	GLN	benign	neutral	Tolerated	N	Predicted: Neutral	[]
P47989	XDH	2e1q	D	664	664	VAL	ILE	benign	low	Tolerated	N	Predicted: Neutral	[]
P47989	XDH	2e1q	D	634	634	CYS	PHE	possibly damaging		Tolerated	N	Predicted: Neutral	[]
P47989	XDH	2e1q	D	584	584	ASP	ALA	benign	neutral	Tolerated	N	Predicted: Neutral	[]
P47989	XDH	2e1q	D	425	425	SER	CYS	possibly damaging		Damaging	N	Predicted: Neutral	[]
Q9NRG9	AAAS			531		LEU	PHE	probably damaging	neutral	Damaging	N	n.a
Q9NRG9	AAAS			500		ARG	TRP	benign	neutral	Tolerated	N	n.a
Q9NRG9	AAAS			484		LEU	VAL	benign	low	Damaging	N	n.a
Q9NRG9	AAAS			434		ARG	GLN	probably damaging	medium	Damaging	D	n.a
Q9NRG9	AAAS			415		MET	THR	possibly damaging	neutral	Damaging	N	n.a
Q9NRG9	AAAS			353		ILE	THR	probably damaging	medium	Damaging	D	n.a
Q9NRG9	AAAS			314		TRP	CYS	probably damaging	medium	Damaging	D	n.a
Q9NRG9	AAAS			90		PHE	LEU	benign	neutral	Tolerated	N	n.a
Q9NRG9	AAAS			87		VAL	LEU	benign	neutral	Tolerated	N	n.a
Q9NRG9	AAAS			86		ASP	GLU	benign	low	Tolerated	N	n.a
Q9NRG9	AAAS			22		ASN	SER	benign	low	Damaging	D	n.a
Q9NRG9	AAAS			21		HIS	GLN	benign	neutral	Tolerated	N	n.a
Q9NRG9	AAAS			4		LEU	PRO	probably damaging	low	Damaging	D	n.a
Q9UDR5	AASS			64		ARG	GLN	probably damaging	low	Damaging	D	n.a
O95477	ABCA1			2163		PHE	SER	probably damaging	high	Damaging	D	n.a
O95477	ABCA1			2109		ALA	THR	probably damaging	medium	Damaging	D	n.a
O95477	ABCA1			2062		GLY	ARG	possibly damaging	neutral	Tolerated	N	n.a
O95477	ABCA1			2037		TYR	ASN	probably damaging	medium	Damaging	D	n.a
O95477	ABCA1			1957		LYS	THR	probably damaging	medium	Damaging	D	n.a
O95477	ABCA1			1938		PRO	LEU	possibly damaging	medium	Damaging	D	n.a
O95477	ABCA1			1897		ARG	TRP	benign	medium	Damaging	N	n.a
O95477	ABCA1			1670		ALA	THR	probably damaging	medium	Damaging	D	n.a
O95477	ABCA1			1615		ARG	GLN	possibly damaging	low	Damaging	D	n.a
O95477	ABCA1			1407		ALA	THR	benign	low	Tolerated	D	n.a
O95477	ABCA1			1342		ARG	TRP	probably damaging	medium	Damaging	D	n.a
O95477	ABCA1			1329		PHE	VAL	benign	medium	Tolerated	D	n.a
O95477	ABCA1			1278		LYS	ARG	benign	neutral	Tolerated	N	n.a
O95477	ABCA1			1110		CYS	TRP	probably damaging	low	Tolerated	D	n.a
O95477	ABCA1			996		PHE	LEU	probably damaging	neutral	Damaging	N	n.a
O95477	ABCA1			917		ASP	TYR	possibly damaging	medium	Damaging	D	n.a
O95477	ABCA1			715		PRO	THR	probably damaging	medium	Damaging	D	n.a
O95477	ABCA1			666		ARG	TRP	probably damaging	medium	Damaging	D	n.a
O95477	ABCA1			590		TRP	SER	probably damaging	medium	Damaging	D	n.a
O95477	ABCA1			263		HIS	ASP	benign	neutral	Tolerated	N	n.a
O95477	ABCA1			210		GLU	ASP	benign	low	Tolerated	N	n.a
O95477	ABCA1			166		LYS	ARG	benign	neutral	Tolerated	N	n.a
O95477	ABCA1			118		LYS	GLU	benign	neutral	Tolerated	N	n.a
Q09428	ABCC8			1564		LYS	GLU	benign	neutral	Tolerated	N	n.a
Q09428	ABCC8			1343		LYS	MET	possibly damaging	low	Damaging	N	n.a
Q09428	ABCC8			1326		GLU	LYS	benign	medium	Tolerated	N	n.a
Q09428	ABCC8			1252		GLU	GLY	benign	medium	Tolerated	D	n.a
Q09428	ABCC8			1098		ARG	HIS	benign	neutral	Tolerated	N	n.a
Q09428	ABCC8			1075		ILE	THR	benign	low	Tolerated	D	n.a
Q09428	ABCC8			1038		ASP	ASN	benign	neutral	Tolerated	N	n.a
Q09428	ABCC8			1018		SER	LEU	benign	low	Tolerated	D	n.a
Q09428	ABCC8			998		ARG	PRO	benign	medium	Damaging	D	n.a
Q09428	ABCC8			538		ILE	THR	benign	low	Damaging	D	n.a
Q09428	ABCC8			521		ARG	GLN	benign	neutral	Tolerated	N	n.a
Q09428	ABCC8			513		ALA	THR	probably damaging	medium	Damaging	D	n.a
Q09428	ABCC8			462		ILE	VAL	benign	neutral	Tolerated	N	n.a
Q09428	ABCC8			424		ASP	ASN	probably damaging	high	Damaging	D	n.a
Q09428	ABCC8			418		CYS	ARG	benign	medium	Damaging	D	n.a
Q09428	ABCC8			355		ALA	THR	benign	neutral	Tolerated	D	n.a
Q09428	ABCC8			316		GLY	GLU	probably damaging	medium	Damaging	D	n.a
Q09428	ABCC8			293		HIS	PRO	benign	neutral	Damaging	D	n.a
Q09428	ABCC8			285		ARG	TRP	probably damaging	low	Damaging	D	n.a
Q09428	ABCC8			275		ARG	GLN	benign	neutral	Tolerated	D	n.a
Q09428	ABCC8			269		ALA	VAL	benign	low	Tolerated	D	n.a
Q09428	ABCC8			265		ARG	TRP	probably damaging	low	Tolerated	D	n.a
Q09428	ABCC8			181		MET	LEU	benign	neutral	Tolerated	N	n.a
P33897	ABCD1			689		ARG	CYS	probably damaging	low	Damaging	D	n.a
P33897	ABCD1			663		LEU	PRO	probably damaging	medium	Damaging	D	n.a
P33897	ABCD1			652		ILE	ASN	probably damaging	medium	Damaging	D	n.a
P33897	ABCD1			638		ASP	HIS	probably damaging	medium	Damaging	D	n.a
P33897	ABCD1			635		VAL	ALA	probably damaging	medium	Damaging	D	n.a
P33897	ABCD1			634		ALA	THR	probably damaging	high	Damaging	D	n.a
P33897	ABCD1			598		MET	VAL	benign	neutral	Tolerated	N	n.a
P33897	ABCD1			597		ALA	GLY	possibly damaging	low	Damaging	D	n.a
P33897	ABCD1			528		GLY	SER	benign	neutral	Tolerated	N	n.a
P33897	ABCD1			506		THR	PRO	probably damaging	medium	Damaging	D	n.a
P33897	ABCD1			381		ARG	CYS	probably damaging	medium	Damaging	D	n.a
P33897	ABCD1			270		ALA	VAL	probably damaging	low	Damaging	D	n.a
P33897	ABCD1			253		LEU	PHE	benign	low	Damaging	D	n.a
P33897	ABCD1			236		ARG	HIS	probably damaging	medium	Damaging	D	n.a
P33897	ABCD1			131		GLY	VAL	benign	neutral	Tolerated	N	n.a
P33897	ABCD1			92		GLY	ARG	probably damaging	low	Tolerated	D	n.a
P33897	ABCD1			34		PRO	SER	possibly damaging	low	Damaging	N	n.a
O14678	ABCD4			579		ARG	GLN	probably damaging	medium	Damaging	D	n.a
O14678	ABCD4			489		ASP	ASN	possibly damaging	low	Damaging	D	n.a
O14678	ABCD4			471		ARG	TRP	probably damaging	medium	Damaging	D	n.a
O14678	ABCD4			413		GLU	LYS	benign	neutral	Tolerated	D	n.a
O14678	ABCD4			365		GLY	CYS	possibly damaging	neutral	Damaging	D	n.a
O14678	ABCD4			362		GLU	LYS	benign	medium	Tolerated	D	n.a
O14678	ABCD4			251		ARG	HIS	possibly damaging	medium	Tolerated	D	n.a
O14678	ABCD4			251		ARG	CYS	probably damaging	medium	Damaging	D	n.a
O14678	ABCD4			168		PRO	THR	probably damaging	medium	Damaging	D	n.a
O14678	ABCD4			47		LEU	PHE	probably damaging	low	Damaging	D	n.a
Q9H221	ABCG8			373		CYS	ARG	benign	low	Tolerated	N	n.a
Q9H221	ABCG8			369		ASP	VAL	benign	low	Tolerated	N	n.a
Q9H221	ABCG8			365		THR	ALA	benign	neutral	Tolerated	N	n.a
Q9H221	ABCG8			365		THR	MET	possibly damaging	neutral	Tolerated	N	n.a
Q9H221	ABCG8			74		PRO	ALA	probably damaging	neutral	Damaging	N	n.a
Q9H221	ABCG8			58		LEU	VAL	benign	neutral	Tolerated	N	n.a
Q8WTS1	ABHD5			342		LYS	ARG	benign	neutral	Tolerated	N	n.a
Q8WTS1	ABHD5			269		PRO	LEU	possibly damaging	medium	Tolerated	D	n.a
Q8WTS1	ABHD5			239		MET	VAL	benign	neutral	Tolerated	N	n.a
Q8WTS1	ABHD5			214		LEU	ILE	benign	low	Tolerated	D	n.a
Q8WTS1	ABHD5			82		HIS	ARG	probably damaging	high	Damaging	D	n.a
Q9H845	ACAD9			559		ARG	SER	possibly damaging	medium	Tolerated	D	n.a
Q9H845	ACAD9			509		GLY	SER	probably damaging	medium	Tolerated	D	n.a
Q9H845	ACAD9			499		ASN	SER	benign	low	Tolerated	N	n.a
Q9H845	ACAD9			492		PRO	SER	probably damaging	medium	Tolerated	D	n.a
Q9H845	ACAD9			472		ARG	GLN	benign	medium	Tolerated	D	n.a
Q9H845	ACAD9			472		ARG	TRP	benign	low	Damaging	D	n.a
Q9H845	ACAD9			469		ARG	TRP	probably damaging	medium	Damaging	D	n.a
Q9H845	ACAD9			444		ALA	VAL	probably damaging	medium	Damaging	D	n.a
Q9H845	ACAD9			420		ARG	CYS	probably damaging	high	Damaging	D	n.a
Q9H845	ACAD9			413		GLU	LYS	probably damaging	high	Damaging	D	n.a
Q9H845	ACAD9			397		ALA	VAL	probably damaging	medium	Damaging	D	n.a
Q9H845	ACAD9			357		GLU	LYS	probably damaging	low	Damaging	D	n.a
Q9H845	ACAD9			341		LEU	SER	probably damaging	low	Tolerated	D	n.a
Q9H845	ACAD9			338		GLU	ALA	possibly damaging	low	Tolerated	D	n.a
Q9H845	ACAD9			326		ALA	THR	probably damaging	medium	Damaging	D	n.a
Q9H845	ACAD9			310		VAL	ILE	benign	neutral	Damaging	N	n.a
Q9H845	ACAD9			303		GLY	SER	probably damaging	medium	Damaging	D	n.a
Q9H845	ACAD9			234		SER	PHE	benign	low	Damaging	D	n.a
Q9H845	ACAD9			222		ILE	THR	possibly damaging	neutral	Damaging	D	n.a
Q9H845	ACAD9			193		ARG	TRP	probably damaging	medium	Damaging	D	n.a
Q9H845	ACAD9			190		ALA	VAL	probably damaging	medium	Damaging	D	n.a
Q9H845	ACAD9			185		SER	ARG	probably damaging	low	Damaging	D	n.a
Q9H845	ACAD9			148		ILE	VAL	possibly damaging	medium	Damaging	D	n.a
Q9H845	ACAD9			73		PRO	THR	probably damaging	neutral	Damaging	D	n.a
Q9H845	ACAD9			51		LYS	ILE	possibly damaging	medium	Tolerated	D	n.a
Q9H845	ACAD9			31		ARG	CYS	benign	low	Tolerated	D	n.a
Q9H845	ACAD9			15		ARG	PRO	probably damaging	medium	Damaging	D	n.a
Q9H845	ACAD9			14		ALA	VAL	benign	low	Tolerated	D	n.a
P28330	ACADL			382		ASP	ASN	possibly damaging	low	Damaging	D	n.a
P28330	ACADL			333		LYS	GLN	probably damaging	medium	Tolerated	D	n.a
P28330	ACADL			331		GLN	ARG	benign	neutral	Tolerated	D	n.a
P28330	ACADL			210		SER	ASN	probably damaging	medium	Damaging	D	n.a
P28330	ACADL			125		ALA	VAL	possibly damaging	medium	Tolerated	D	n.a
P28330	ACADL			85		VAL	ILE	possibly damaging	low	Tolerated	D	n.a
P28330	ACADL			32		GLY	ARG	benign	neutral	Tolerated	N	n.a
P28330	ACADL			29		HIS	ARG	benign	low	Damaging	N	n.a
P28330	ACADL			3		ALA	SER	benign	neutral	Damaging	N	n.a
P11310	ACADM			99		GLY	ARG	probably damaging	high	Damaging	D	n.a
P11310	ACADM			17		ARG	HIS	benign	neutral	Tolerated	N	n.a
Q15067	ACOX1			521		VAL	PHE	possibly damaging	medium	Damaging	D	n.a
Q15067	ACOX1			514		VAL	ALA	benign	neutral	Tolerated	N	n.a
Q15067	ACOX1			291		ARG	TRP	benign	low	Tolerated	D	n.a
Q15067	ACOX1			263		GLY	ALA	probably damaging	high	Damaging	D	n.a
Q15067	ACOX1			223		VAL	ILE	benign	low	Tolerated	N	n.a
Q15067	ACOX1			153		THR	ILE	probably damaging	high	Tolerated	D	n.a
Q15067	ACOX1			27		PRO	LEU	benign	medium	Tolerated	D	n.a
Q4G176	ACSF3			519		VAL	GLY	possibly damaging	medium	Damaging	D	n.a
Q4G176	ACSF3			490		GLU	ASP	probably damaging	medium	Damaging	D	n.a
Q4G176	ACSF3			469		ARG	GLN	benign	neutral	Damaging	N	n.a
Q4G176	ACSF3			434		ARG	PRO	possibly damaging	low	Damaging	N	n.a
Q4G176	ACSF3			431		SER	TYR	probably damaging	medium	Damaging	D	n.a
Q4G176	ACSF3			359		GLU	LYS	probably damaging	high	Damaging	D	n.a
Q4G176	ACSF3			266		MET	VAL	benign	low	Damaging	D	n.a
Q4G176	ACSF3			225		GLY	ARG	possibly damaging	medium	Tolerated	N	n.a
Q4G176	ACSF3			11		ARG	CYS	benign	low	Tolerated	N	n.a
O43918	AIRE			493		ALA	THR	possibly damaging	low	Tolerated	D	n.a
O43918	AIRE			356		ARG	TRP	probably damaging	low	Damaging	D	n.a
O43918	AIRE			316		ARG	TRP	probably damaging	medium	Damaging	D	n.a
O43918	AIRE			303		ARG	GLN	probably damaging	neutral	Tolerated	D	n.a
O43918	AIRE			281		ALA	THR	benign	low	Tolerated	D	n.a
O43918	AIRE			219		GLY	SER	possibly damaging	low	Tolerated	N	n.a
O43918	AIRE			199		VAL	ILE	probably damaging	medium	Tolerated	N	n.a
Q9BT22	ALG1			395		LYS	ARG	benign	low	Tolerated	D	n.a
Q9BT22	ALG1			384		GLY	ARG	probably damaging	high	Damaging	D	n.a
Q9BT22	ALG1			358		GLY	ARG	probably damaging	medium	Damaging	D	n.a
Q9BT22	ALG1			346		PRO	ARG	probably damaging	medium	Damaging	D	n.a
Q9BT22	ALG1			301		LYS	GLN	possibly damaging	neutral	Tolerated	N	n.a
Q9BT22	ALG1			279		LEU	VAL	probably damaging	medium	Tolerated	D	n.a
Q9BT22	ALG1			228		ASP	TYR	possibly damaging	medium	Tolerated	D	n.a
Q9BT22	ALG1			64		THR	ASN	possibly damaging	low	Tolerated	D	n.a
Q9BT22	ALG1			50		GLN	ARG	benign	medium	Tolerated	D	n.a
Q9BT22	ALG1			7		VAL	ILE	benign	neutral	Tolerated	N	n.a
Q2TAA5	ALG11			268		LEU	ILE	probably damaging	low	Tolerated	D	n.a
Q2TAA5	ALG11			179		ALA	THR	probably damaging	medium	Damaging	D	n.a
Q2TAA5	ALG11			86		LEU	VAL	benign	neutral	Tolerated	N	n.a
Q2TAA5	ALG11			46		LEU	PRO	probably damaging	medium	Damaging	D	n.a
Q2TAA5	ALG11			33		VAL	MET	possibly damaging	medium	Damaging	D	n.a
Q2TAA5	ALG11			15		ARG	THR	possibly damaging	medium	Damaging	D	n.a
Q9BV10	ALG12			476		THR	ARG	benign	low	Tolerated	D	n.a
Q9BV10	ALG12			475		GLN	HIS	possibly damaging	medium	Damaging	D	n.a
Q9BV10	ALG12			455		VAL	MET	benign	neutral	Tolerated	N	n.a
Q9BV10	ALG12			430		THR	ALA	possibly damaging	medium	Damaging	D	n.a
Q9BV10	ALG12			311		ARG	CYS	probably damaging	high	Damaging	D	n.a
Q9BV10	ALG12			304		LEU	PHE	benign	neutral	Tolerated	N	n.a
Q9BV10	ALG12			290		ALA	VAL	benign	neutral	Tolerated	N	n.a
Q9BV10	ALG12			273		GLY	ASP	probably damaging	medium	Damaging	D	n.a
Q9BV10	ALG12			254		ASN	LYS	benign	low	Tolerated	N	n.a
Q9BV10	ALG12			134		THR	MET	probably damaging	medium	Damaging	D	n.a
Q9BV10	ALG12			120		ARG	GLN	benign	low	Tolerated	D	n.a
Q9BV10	ALG12			109		PHE	LEU	benign	neutral	Tolerated	N	n.a
Q9BV10	ALG12			107		VAL	MET	probably damaging	medium	Damaging	D	n.a
Q9BV10	ALG12			19		ALA	THR	benign	neutral	Tolerated	N	n.a
Q9NP73	ALG13			1099		HIS	GLN	probably damaging	medium	Damaging	N	n.a
Q9NP73	ALG13			1048		ALA	GLY	benign	low	Tolerated	N	n.a
Q9NP73	ALG13			1044		ALA	THR	benign	low	Tolerated	N	n.a
Q9NP73	ALG13			992		CYS	TYR	benign	low	Tolerated	N	n.a
Q9NP73	ALG13			948		ASP	ASN	benign	neutral	Damaging	N	n.a
Q9NP73	ALG13			829		MET	VAL	benign	neutral	Tolerated	N	n.a
Q9NP73	ALG13			801		GLU	ASP	benign	low	Tolerated	N	n.a
Q9NP73	ALG13			770		GLY	GLU	benign	low	Tolerated	N	n.a
Q9NP73	ALG13			738		GLU	GLY	possibly damaging	medium	Damaging	N	n.a
Q9NP73	ALG13			702		SER	ARG	probably damaging	medium	Damaging	D	n.a
Q9NP73	ALG13			641		HIS	ARG	possibly damaging	low	Damaging	N	n.a
Q9NP73	ALG13			637		MET	THR	benign	medium	Tolerated	N	n.a
Q9NP73	ALG13			605		GLY	SER	benign	neutral	Tolerated	N	n.a
Q9NP73	ALG13			450		MET	THR	possibly damaging	low	Tolerated	N	n.a
Q9NP73	ALG13			435		ASN	SER	benign	neutral	Tolerated	N	n.a
Q9NP73	ALG13			406		ALA	VAL	benign	neutral	Tolerated	N	n.a
Q9NP73	ALG13			355		GLN	ARG	probably damaging	medium	Tolerated	N	n.a
Q9NP73	ALG13			218		ASN	ASP	possibly damaging	neutral	Tolerated	N	n.a
Q9NP73	ALG13			140		ALA	VAL	benign	neutral	Damaging	N	n.a
Q9NP73	ALG13			119		GLU	GLN	possibly damaging	low	Damaging	N	n.a
Q9NP73	ALG13			113		ALA	THR	probably damaging	medium	Damaging	N	n.a
Q9NP73	ALG13			81		ALA	THR	probably damaging	high	Damaging	D	n.a
Q9NP73	ALG13			43		ARG	LYS	benign	low	Tolerated	N	n.a
Q9NP73	ALG13			25		SER	ASN	benign	neutral	Tolerated	N	n.a
Q9NP73	ALG13			20		VAL	ALA	probably damaging	medium	Damaging	D	n.a
Q9H553	ALG2			392		ALA	THR	benign	low	Tolerated	D	n.a
Q9H553	ALG2			378		ARG	CYS	probably damaging	medium	Damaging	D	n.a
Q9H553	ALG2			377		ILE	VAL	benign	neutral	Tolerated	N	n.a
Q9H553	ALG2			366		PRO	LEU	probably damaging	medium	Damaging	D	n.a
Q9H553	ALG2			312		LEU	PHE	possibly damaging	medium	Damaging	D	n.a
Q9H553	ALG2			239		ASN	THR	probably damaging	high	Damaging	D	n.a
Q9H553	ALG2			162		ILE	VAL	benign	neutral	Tolerated	N	n.a
Q9H553	ALG2			159		ILE	VAL	benign	medium	Tolerated	D	n.a
Q9H553	ALG2			158		PRO	THR	probably damaging	high	Damaging	D	n.a
Q9H553	ALG2			129		ARG	TRP	probably damaging	medium	Damaging	D	n.a
Q9H553	ALG2			70		CYS	TYR	probably damaging	medium	Damaging	D	n.a
Q9H553	ALG2			6		GLY	ALA	benign	low	Tolerated	N	n.a
Q9H553	ALG2			1		MET	VAL	benign		Damaging	N	n.a
Q92685	ALG3			424		PRO	LEU	benign	low	Tolerated	N	n.a
Q92685	ALG3			398		THR	ILE	probably damaging	low	Damaging	D	n.a
Q92685	ALG3			362		VAL	ILE	probably damaging	low	Tolerated	D	n.a
Q92685	ALG3			329		PRO	SER	benign	neutral	Tolerated	N	n.a
Q92685	ALG3			282		ALA	VAL	benign	low	Tolerated	D	n.a
Q92685	ALG3			193		ARG	HIS	benign	low	Tolerated	D	n.a
Q92685	ALG3			107		ILE	VAL	benign	low	Tolerated	D	n.a
Q92685	ALG3			14		ALA	VAL	benign	neutral	Tolerated	N	n.a
Q92685	ALG3			7		LYS	GLN	probably damaging	medium	Tolerated	N	n.a
Q92685	ALG3			5		LEU	PRO	benign	low	Tolerated	N	n.a
Q9Y672	ALG6			494		MET	THR	benign	low	Damaging	N	n.a
Q9Y672	ALG6			489		PHE	VAL	probably damaging	medium	Damaging	D	n.a
Q9Y672	ALG6			481		ASN	SER	benign	neutral	Tolerated	N	n.a
Q9Y672	ALG6			379		PRO	SER	probably damaging	medium	Damaging	D	n.a
Q9Y672	ALG6			330		VAL	PHE	benign	low	Damaging	D	n.a
Q9Y672	ALG6			317		ILE	THR	benign	neutral	Tolerated	N	n.a
Q9Y672	ALG6			288		ILE	VAL	benign	neutral	Tolerated	N	n.a
Q9Y672	ALG6			274		LYS	GLU	probably damaging	high	Damaging	D	n.a
Q9Y672	ALG6			243		VAL	ALA	benign	neutral	Tolerated	N	n.a
Q9Y672	ALG6			179		LEU	ARG	probably damaging	medium	Damaging	D	n.a
Q9Y672	ALG6			131		TYR	HIS	benign	medium	Tolerated	D	n.a
Q9Y672	ALG6			110		LEU	VAL	possibly damaging	low	Tolerated	D	n.a
Q9Y672	ALG6			43		HIS	ASN	probably damaging	low	Damaging	D	n.a
Q9BVK2	ALG8			503		ILE	VAL	benign	neutral	Tolerated	N	n.a
Q9BVK2	ALG8			487		TYR	CYS	possibly damaging	medium	Damaging	D	n.a
Q9BVK2	ALG8			439		ILE	THR	benign	low	Damaging	D	n.a
Q9BVK2	ALG8			404		SER	LEU	benign	low	Damaging	N	n.a
Q9BVK2	ALG8			393		SER	ASN	possibly damaging	medium	Tolerated	D	n.a
Q9BVK2	ALG8			373		SER	PRO	probably damaging	high	Damaging	D	n.a
Q9BVK2	ALG8			300		GLY	SER	possibly damaging	medium	Tolerated	D	n.a
Q9BVK2	ALG8			299		ILE	THR	benign	low	Damaging	N	n.a
Q9BVK2	ALG8			293		ASP	ASN	probably damaging	high	Damaging	D	n.a
Q9BVK2	ALG8			286		TRP	GLY	probably damaging	high	Damaging	D	n.a
Q9BVK2	ALG8			268		ARG	GLN	probably damaging	medium	Damaging	D	n.a
Q9BVK2	ALG8			216		SER	CYS	benign	medium	Tolerated	D	n.a
Q9BVK2	ALG8			208		ALA	VAL	possibly damaging	low	Tolerated	D	n.a
Q9BVK2	ALG8			206		ALA	THR	probably damaging	high	Damaging	D	n.a
Q9BVK2	ALG8			96		ASN	TYR	possibly damaging	medium	Damaging	D	n.a
Q9BVK2	ALG8			84		TYR	CYS	benign	medium	Tolerated	D	n.a
Q9BVK2	ALG8			41		ARG	GLN	probably damaging	high	Damaging	D	n.a
Q9BVK2	ALG8			11		GLY	ALA	benign	neutral	Tolerated	N	n.a
Q9H6U8	ALG9			344		GLY	ASP	possibly damaging	medium	Tolerated		n.a
Q9H6U8	ALG9			232		ALA	PRO	probably damaging	medium	Tolerated		n.a
Q9H6U8	ALG9			17		SER	THR	benign	neutral	Tolerated		n.a
P53680	AP2S1			60		ARG	HIS	probably damaging	high	Damaging	D	n.a
P53680	AP2S1			10		ARG	TRP	probably damaging	high	Damaging	D	n.a
O00203	AP3B1			999		VAL	MET	benign	neutral	Tolerated	N	n.a
O00203	AP3B1			969		ASP	GLY	possibly damaging	neutral	Tolerated	N	n.a
O00203	AP3B1			923		LYS	ASN	benign	medium	Tolerated	N	n.a
O00203	AP3B1			921		GLU	GLY	benign	low	Tolerated	N	n.a
O00203	AP3B1			891		GLN	HIS	benign	medium	Damaging	D	n.a
O00203	AP3B1			887		PHE	LEU	benign	low	Tolerated	N	n.a
O00203	AP3B1			858		ILE	VAL	possibly damaging	low	Tolerated	N	n.a
O00203	AP3B1			802		GLU	GLY	benign	neutral	Tolerated	N	n.a
O00203	AP3B1			782		SER	PHE	possibly damaging	medium	Damaging	D	n.a
O00203	AP3B1			730		ARG	TRP	possibly damaging	neutral	Damaging	N	n.a
O00203	AP3B1			698		SER	ASN	benign	medium	Tolerated	D	n.a
O00203	AP3B1			671		SER	PHE	benign	low	Damaging	N	n.a
O00203	AP3B1			662		PRO	ALA	benign	neutral	Damaging	N	n.a
O00203	AP3B1			645		ASP	ASN	probably damaging	medium	Damaging	D	n.a
O00203	AP3B1			605		PRO	GLN	probably damaging	medium	Damaging	D	n.a
O00203	AP3B1			574		THR	ALA	benign	neutral	Tolerated	N	n.a
O00203	AP3B1			456		ILE	THR	benign	neutral	Tolerated	N	n.a
O00203	AP3B1			395		ASN	SER	benign	low	Tolerated	N	n.a
O00203	AP3B1			357		ILE	VAL	benign	low	Tolerated	N	n.a
O00203	AP3B1			326		ILE	VAL	benign	neutral	Tolerated	N	n.a
O00203	AP3B1			186		GLU	ALA	possibly damaging	medium	Tolerated	N	n.a
O00203	AP3B1			66		ILE	VAL	benign	neutral	Tolerated	N	n.a
P02647	APOA1			168		LEU	ARG	probably damaging	medium	Damaging	D	n.a
P02647	APOA1			166		SER	ARG	benign	low	Tolerated	D	n.a
Q6Q788	APOA5			40		ARG	GLY	benign	low	Tolerated	D	n.a
P15289	ARSA			9		LEU	PHE	possibly damaging		Tolerated	D	n.a
P15848	ARSB			411		ALA	THR	benign	neutral	Tolerated	N	n.a
Q13510	ASAH1			304		VAL	LEU	benign	medium	Tolerated	D	n.a
Q13510	ASAH1			235		GLY	ASP	probably damaging	medium	Damaging	D	n.a
Q13510	ASAH1			210		MET	THR	benign	low	Tolerated	D	n.a
Q13510	ASAH1			207		TYR	PHE	possibly damaging	medium	Tolerated	D	n.a
Q13510	ASAH1			121		ALA	THR	benign	low	Tolerated	N	n.a
Q13510	ASAH1			88		VAL	MET	probably damaging	medium	Damaging	N	n.a
Q13510	ASAH1			44		ARG	SER	benign	medium	Tolerated	D	n.a
Q13510	ASAH1			26		PRO	GLN	possibly damaging	medium	Tolerated	D	n.a
Q04656	ATP7A			1455		ARG	GLN	benign	neutral	Tolerated	N	n.a
Q04656	ATP7A			1438		VAL	ILE	benign	neutral	Tolerated	N	n.a
Q04656	ATP7A			1368		VAL	ILE	benign	neutral	Tolerated	D	n.a
Q04656	ATP7A			1356		ARG	TRP	possibly damaging	medium	Damaging	D	n.a
Q04656	ATP7A			1336		ASN	ASP	possibly damaging	neutral	Damaging	N	n.a
Q04656	ATP7A			1324		VAL	ILE	probably damaging	low	Damaging	D	n.a
Q04656	ATP7A			1298		MET	ILE	probably damaging	high	Damaging	D	n.a
Q04656	ATP7A			1295		ARG	TRP	benign	medium	Damaging	D	n.a
Q04656	ATP7A			1288		GLN	ARG	possibly damaging	neutral	Tolerated	N	n.a
Q04656	ATP7A			1263		SER	CYS	benign	low	Damaging	D	n.a
Q04656	ATP7A			1038		VAL	ILE	possibly damaging	low	Tolerated	N	n.a
Q04656	ATP7A			1024		ILE	LYS	probably damaging	high	Damaging	D	n.a
Q04656	ATP7A			980		ARG	GLN	benign	low	Tolerated	N	n.a
Q04656	ATP7A			844		ARG	CYS	probably damaging	low	Damaging	D	n.a
Q04656	ATP7A			785		PRO	THR	probably damaging	medium	Damaging	D	n.a
Q04656	ATP7A			777		PRO	THR	probably damaging	medium	Damaging	D	n.a
Q04656	ATP7A			702		GLU	ASP	benign	low	Tolerated	N	n.a
Q04656	ATP7A			665		MET	LEU	benign	low	Tolerated	D	n.a
Q04656	ATP7A			652		ARG	GLN	possibly damaging	low	Tolerated	D	n.a
Q04656	ATP7A			636		ARG	TRP	probably damaging	medium	Damaging	D	n.a
Q04656	ATP7A			631		LEU	SER	probably damaging	medium	Damaging	D	n.a
Q04656	ATP7A			574		THR	MET	probably damaging	medium	Damaging	D	n.a
Q04656	ATP7A			361		SER	LEU	benign	medium	Tolerated	D	n.a
Q04656	ATP7A			93		THR	MET	possibly damaging	low	Tolerated	D	n.a
Q04656	ATP7A			93		THR	ARG	benign	low	Tolerated	D	n.a
P35670	ATP7B			1434		THR	MET	possibly damaging	medium	Tolerated	N	n.a
P35670	ATP7B			1432		SER	PHE	probably damaging	medium	Damaging	D	n.a
P35670	ATP7B			1431		SER	TYR	probably damaging	medium	Damaging	D	n.a
P35670	ATP7B			1388		ALA	VAL	benign	medium	Tolerated	D	n.a
P35670	ATP7B			1379		PRO	SER	probably damaging	medium	Damaging	D	n.a
P35670	ATP7B			1375		CYS	SER	possibly damaging	neutral	Damaging	N	n.a
P35670	ATP7B			1369		SER	LEU	probably damaging	low	Damaging	D	n.a
P35670	ATP7B			1332		ASN	LYS	probably damaging	medium	Damaging	D	n.a
P35670	ATP7B			1298		VAL	LEU	probably damaging	medium	Damaging	D	n.a
P35670	ATP7B			1298		VAL	ILE	probably damaging	low	Damaging	D	n.a
P35670	ATP7B			1296		ASP	ASN	probably damaging	medium	Damaging	D	n.a
P35670	ATP7B			1293		GLU	LYS	probably damaging	medium	Damaging	D	n.a
P35670	ATP7B			1288		THR	MET	probably damaging	medium	Damaging	D	n.a
P35670	ATP7B			1281		GLY	ASP	probably damaging	high	Damaging	D	n.a
P35670	ATP7B			1278		ALA	VAL	probably damaging	high	Damaging	D	n.a
P35670	ATP7B			1268		GLY	ARG	probably damaging	high	Damaging	D	n.a
P35670	ATP7B			1266		GLY	GLU	probably damaging	high	Damaging	D	n.a
P35670	ATP7B			1250		ALA	GLY	probably damaging	low	Damaging	D	n.a
P35670	ATP7B			1230		ILE	VAL	probably damaging	neutral	Tolerated	N	n.a
P35670	ATP7B			1208		THR	MET	probably damaging	low	Damaging	D	n.a
P35670	ATP7B			1207		HIS	ARG	benign	neutral	Tolerated	N	n.a
P35670	ATP7B			1202		ALA	GLY	probably damaging	medium	Damaging	D	n.a
P35670	ATP7B			1136		GLU	LYS	benign	neutral	Tolerated	D	n.a
P35670	ATP7B			1031		THR	ALA	probably damaging	high	Damaging	D	n.a
P35670	ATP7B			1024		VAL	ALA	probably damaging	medium	Damaging	D	n.a
P35670	ATP7B			1021		ILE	VAL	possibly damaging	neutral	Tolerated	N	n.a
P35670	ATP7B			1017		MET	ILE	probably damaging	neutral	Tolerated	N	n.a
P35670	ATP7B			1012		GLY	VAL	probably damaging	medium	Damaging	D	n.a
P35670	ATP7B			1012		GLY	ARG	probably damaging	medium	Damaging	D	n.a
P35670	ATP7B			1010		LYS	ARG	probably damaging	low	Damaging	D	n.a
P35670	ATP7B			995		VAL	ALA	probably damaging	medium	Damaging	D	n.a
P35670	ATP7B			991		THR	MET	probably damaging	medium	Damaging	D	n.a
P35670	ATP7B			990		ALA	PRO	probably damaging	high	Damaging	D	n.a
P35670	ATP7B			987		LEU	PRO	probably damaging	high	Damaging	D	n.a
P35670	ATP7B			982		ALA	VAL	probably damaging	high	Damaging	D	n.a
P35670	ATP7B			982		ALA	THR	probably damaging	medium	Damaging	D	n.a
P35670	ATP7B			980		CYS	TYR	probably damaging	low	Damaging	N	n.a
P35670	ATP7B			974		THR	MET	probably damaging	neutral	Damaging	N	n.a
P35670	ATP7B			936		LEU	VAL	benign	low	Damaging	D	n.a
P35670	ATP7B			933		THR	PRO	probably damaging	low	Tolerated	N	n.a
P35670	ATP7B			921		SER	ARG	probably damaging	medium	Damaging	D	n.a
P35670	ATP7B			919		ARG	TRP	probably damaging	medium	Damaging	D	n.a
P35670	ATP7B			899		ILE	PHE	probably damaging	high	Damaging	D	n.a
P35670	ATP7B			891		GLY	ASP	probably damaging	medium	Damaging	D	n.a
P35670	ATP7B			874		ALA	PRO	probably damaging	medium	Damaging	D	n.a
P35670	ATP7B			858		THR	ALA	possibly damaging	high	Damaging	D	n.a
P35670	ATP7B			836		GLY	GLU	probably damaging	high	Damaging	D	n.a
P35670	ATP7B			827		ARG	TRP	possibly damaging	medium	Damaging	D	n.a
P35670	ATP7B			827		ARG	PRO	probably damaging	neutral	Damaging	N	n.a
P35670	ATP7B			823		GLU	ASP	benign	neutral	Tolerated	N	n.a
P35670	ATP7B			795		LEU	PHE	probably damaging	medium	Damaging	D	n.a
P35670	ATP7B			776		LEU	VAL	probably damaging	medium	Damaging	D	n.a
P35670	ATP7B			769		MET	VAL	probably damaging	low	Damaging	D	n.a
P35670	ATP7B			765		ASP	HIS	probably damaging	high	Damaging	D	n.a
P35670	ATP7B			745		LEU	PRO	probably damaging	high	Damaging	D	n.a
P35670	ATP7B			737		THR	ARG	probably damaging	high	Damaging	D	n.a
P35670	ATP7B			732		LEU	PRO	probably damaging	high	Damaging	D	n.a
P35670	ATP7B			732		LEU	HIS	probably damaging	high	Damaging	D	n.a
P35670	ATP7B			731		VAL	MET	probably damaging	medium	Damaging	D	n.a
P35670	ATP7B			731		VAL	ALA	probably damaging	high	Damaging	D	n.a
P35670	ATP7B			729		MET	VAL	probably damaging	high	Damaging	D	n.a
P35670	ATP7B			668		MET	VAL	probably damaging	medium	Damaging	D	n.a
P35670	ATP7B			665		MET	ILE	benign	low	Damaging	D	n.a
P35670	ATP7B			639		HIS	TYR	probably damaging	medium	Damaging	D	n.a
P35670	ATP7B			247		GLU	GLY	benign	low	Tolerated	D	n.a
P35670	ATP7B			226		ARG	TRP	probably damaging	medium	Damaging	D	n.a
P35670	ATP7B			224		ILE	PHE	benign	medium	Tolerated	D	n.a
P35670	ATP7B			136		ARG	TRP	possibly damaging	medium	Tolerated	D	n.a
P35670	ATP7B			45		GLU	LYS	probably damaging	medium	Damaging	D	n.a
P35670	ATP7B			44		TYR	ASN	probably damaging	medium	Damaging	D	n.a
P35670	ATP7B			33		MET	THR	benign	medium	Tolerated	D	n.a
P51451	BLK			451		GLY	SER	probably damaging	medium	Damaging	D	n.a
P51451	BLK			403		ALA	VAL	probably damaging	high	Damaging	D	n.a
P51451	BLK			374		CYS	GLY	probably damaging	low	Damaging	D	n.a
P51451	BLK			349		ALA	VAL	probably damaging	low	Damaging	D	n.a
P51451	BLK			325		LYS	THR	possibly damaging	low	Damaging	D	n.a
P51451	BLK			238		ARG	GLN	probably damaging	high	Damaging	D	n.a
P51451	BLK			206		SER	CYS	possibly damaging	medium	Damaging	N	n.a
P51451	BLK			191		PRO	THR	benign	neutral	Tolerated	N	n.a
P51451	BLK			104		ARG	ILE	benign	low	Damaging	N	n.a
P51451	BLK			75		ARG	GLY	benign	neutral	Tolerated	N	n.a
P51451	BLK			71		ALA	THR	possibly damaging	medium	Damaging	D	n.a
P51451	BLK			47		LEU	VAL	benign	neutral	Tolerated	N	n.a
P51451	BLK			14		PRO	LEU	benign	neutral	Damaging	N	n.a
Q9Y5U8	BRP44L			106		THR	MET	possibly damaging	low	Damaging	D	n.a
Q8WZ55	BSND			291		GLU	GLY	benign	low	Damaging	D	n.a
Q8WZ55	BSND			284		GLY	ASP	benign	low	Damaging	D	n.a
Q8WZ55	BSND			238		PHE	TYR	benign	low	Damaging	D	n.a
Q8WZ55	BSND			202		ASP	ASN	probably damaging	low	Damaging	N	n.a
Q8WZ55	BSND			192		ALA	ASP	probably damaging	low	Damaging	D	n.a
Q8WZ55	BSND			161		ALA	VAL	possibly damaging	low	Tolerated	N	n.a
Q8WZ55	BSND			137		GLY	ARG	probably damaging	low	Tolerated	N	n.a
Q8WZ55	BSND			103		GLU	ASP	benign	low	Tolerated	D	n.a
Q8WZ55	BSND			6		THR	ALA	probably damaging	neutral	Damaging	D	n.a
P43251	BTD			543		ASP	GLU	probably damaging	medium	Damaging	D	n.a
P43251	BTD			496		PHE	SER	probably damaging	medium	Damaging	D	n.a
P43251	BTD			489		ASN	THR	possibly damaging	low	Tolerated	D	n.a
P43251	BTD			457		VAL	ALA	benign	neutral	Tolerated	N	n.a
P43251	BTD			442		VAL	ILE	possibly damaging	low	Tolerated	D	n.a
P43251	BTD			429		GLU	LYS	benign	neutral	Tolerated	N	n.a
P43251	BTD			402		ASN	SER	possibly damaging	medium	Tolerated	D	n.a
P43251	BTD			392		PRO	SER	possibly damaging	low	Tolerated	D	n.a
P43251	BTD			391		PRO	LEU	benign	medium	Tolerated	D	n.a
P43251	BTD			368		ASP	ALA	benign	low	Tolerated	D	n.a
P43251	BTD			349		ASN	THR	benign	low	Tolerated	N	n.a
P43251	BTD			323		HIS	ARG	probably damaging	low	Damaging	D	n.a
P43251	BTD			303		HIS	TYR	benign	low	Tolerated	N	n.a
P43251	BTD			302		HIS	TYR	probably damaging	medium	Damaging	D	n.a
P43251	BTD			294		ILE	VAL	benign	neutral	Tolerated	N	n.a
P43251	BTD			277		PRO	LEU	probably damaging	medium	Damaging	D	n.a
P43251	BTD			248		ILE	VAL	probably damaging	medium	Tolerated	D	n.a
P43251	BTD			211		ARG	HIS	possibly damaging	low	Tolerated	N	n.a
P43251	BTD			209		ARG	HIS	benign	medium	Damaging	D	n.a
P43251	BTD			147		HIS	ARG	benign	low	Tolerated	D	n.a
P43251	BTD			88		GLN	GLU	possibly damaging	low	Tolerated	N	n.a
P43251	BTD			75		ALA	ASP	possibly damaging	medium	Tolerated	D	n.a
P43251	BTD			71		LEU	PRO	benign	neutral	Tolerated	N	n.a
P43251	BTD			67		SER	CYS	possibly damaging	medium	Damaging	D	n.a
P43251	BTD			66		PRO	THR	benign	neutral	Tolerated	N	n.a
P43251	BTD			45		GLY	ARG	benign	neutral	Tolerated	N	n.a
Q06187	BTK			190		PRO	LYS	probably damaging		Tolerated		n.a
P41180	CASR			1046		ASP	GLU	benign	low	Tolerated	N	n.a
P41180	CASR			1020		GLU	GLN	benign	low	Damaging	N	n.a
P41180	CASR			1019		GLY	ARG	benign	neutral	Tolerated	N	n.a
P41180	CASR			1005		ASP	ASN	benign	low	Damaging	N	n.a
P41180	CASR			983		GLN	ARG	benign	neutral	Tolerated	N	n.a
P41180	CASR			963		LYS	ASN	benign	low	Damaging	D	n.a
P41180	CASR			957		GLN	ARG	benign	low	Tolerated	N	n.a
P41180	CASR			926		GLN	ARG	benign	neutral	Tolerated	N	n.a
P41180	CASR			896		ARG	HIS	benign	low	Damaging	N	n.a
P41180	CASR			891		ARG	HIS	benign	low	Tolerated	N	n.a
P41180	CASR			890		ARG	HIS	probably damaging	low	Damaging	D	n.a
P41180	CASR			847		GLY	ASP	probably damaging	high	Damaging	D	n.a
P41180	CASR			813		ILE	VAL	probably damaging	neutral	Tolerated	D	n.a
P41180	CASR			798		PRO	LEU	probably damaging	medium	Damaging	D	n.a
P41180	CASR			746		ALA	THR	probably damaging	low	Tolerated	D	n.a
P41180	CASR			716		ARG	HIS	probably damaging	medium	Tolerated	D	n.a
P41180	CASR			712		THR	ALA	probably damaging	neutral	Tolerated	N	n.a
P41180	CASR			703		LEU	PRO	probably damaging	medium	Damaging	D	n.a
P41180	CASR			680		ARG	HIS	probably damaging	medium	Damaging	D	n.a
P41180	CASR			671		GLU	VAL	probably damaging	low	Damaging	D	n.a
P41180	CASR			638		ARG	HIS	possibly damaging	low	Tolerated	D	n.a
P41180	CASR			615		ALA	THR	possibly damaging	neutral	Tolerated	D	n.a
P41180	CASR			613		GLY	ARG	probably damaging	medium	Damaging	D	n.a
P41180	CASR			609		THR	ALA	possibly damaging	low	Tolerated	D	n.a
P41180	CASR			609		THR	MET	probably damaging	low	Tolerated	D	n.a
P41180	CASR			540		SER	PHE	probably damaging	high	Damaging	D	n.a
P41180	CASR			482		CYS	TYR	benign	neutral	Tolerated	N	n.a
P41180	CASR			465		ARG	GLN	probably damaging	low	Tolerated	D	n.a
P41180	CASR			236		CYS	TYR	probably damaging	high	Damaging	D	n.a
P41180	CASR			217		ASP	ASN	probably damaging	low	Damaging	D	n.a
P41180	CASR			132		SER	LEU	benign	low	Damaging	D	n.a
P41180	CASR			14		THR	ALA	benign	low	Tolerated	D	n.a
P35520	CBS			509		ALA	VAL	benign	medium	Tolerated	D	n.a
P35520	CBS			453		GLY	GLU	probably damaging	medium	Damaging	D	n.a
P35520	CBS			403		THR	MET	benign	neutral	Tolerated	D	n.a
P35520	CBS			337		MET	VAL	benign	neutral	Damaging	N	n.a
P35520	CBS			286		ILE	THR	possibly damaging	medium	Damaging	D	n.a
P35520	CBS			134		GLY	ARG	probably damaging	high	Damaging	D	n.a
P35520	CBS			132		ARG	HIS	probably damaging	medium	Damaging	D	n.a
P35520	CBS			132		ARG	CYS	probably damaging	medium	Damaging	D	n.a
P35520	CBS			99		PHE	LEU	benign	neutral	Tolerated	D	n.a
P35520	CBS			45		ARG	TRP	probably damaging	medium	Damaging	D	n.a
P35520	CBS			38		ALA	THR	benign	low	Tolerated	D	n.a
P35520	CBS			22		HIS	ARG	benign	low	Tolerated	D	n.a
P35520	CBS			1		MET	THR	benign		Damaging	D	n.a
Q9NPF0	CD320			254		ARG	GLN	possibly damaging	low	Tolerated	D	n.a
P11912	CD79A			10		ALA	THR	benign	low	Tolerated	N	n.a
Q6P1J9	CDC73			513		ARG	TRP	probably damaging	low	Damaging	N	n.a
Q6P1J9	CDC73			478		LEU	VAL	possibly damaging	low	Damaging	N	n.a
Q6P1J9	CDC73			445		VAL	ILE	probably damaging	medium	Damaging	D	n.a
Q6P1J9	CDC73			435		MET	THR	benign	neutral	Tolerated	N	n.a
Q6P1J9	CDC73			398		GLN	LEU	benign	neutral	Damaging	N	n.a
Q6P1J9	CDC73			379		ASP	GLU	benign	low	Tolerated	N	n.a
Q6P1J9	CDC73			361		ILE	VAL	benign	medium	Damaging	D	n.a
Q6P1J9	CDC73			359		THR	ALA	possibly damaging	medium	Damaging	D	n.a
Q6P1J9	CDC73			350		PRO	SER	benign	low	Tolerated	N	n.a
Q6P1J9	CDC73			340		VAL	ILE	benign	neutral	Tolerated	N	n.a
Q6P1J9	CDC73			339		PRO	ARG	benign	medium	Damaging	D	n.a
Q6P1J9	CDC73			330		ARG	GLN	benign	neutral	Tolerated	N	n.a
Q6P1J9	CDC73			292		ARG	LYS	possibly damaging	medium	Damaging	D	n.a
Q6P1J9	CDC73			282		THR	SER	benign	neutral	Tolerated	N	n.a
Q6P1J9	CDC73			263		ARG	CYS	probably damaging	medium	Damaging	D	n.a
Q6P1J9	CDC73			231		TRP	ARG	probably damaging	low	Damaging	D	n.a
Q6P1J9	CDC73			227		ARG	LYS	possibly damaging	low	Tolerated	D	n.a
Q6P1J9	CDC73			220		VAL	ALA	benign	low	Tolerated	D	n.a
Q6P1J9	CDC73			207		ALA	THR	benign	low	Tolerated	N	n.a
Q6P1J9	CDC73			99		ASN	SER	possibly damaging	medium	Tolerated	D	n.a
Q6P1J9	CDC73			95		LEU	PRO	probably damaging	medium	Damaging	D	n.a
Q6P1J9	CDC73			91		ARG	PRO	probably damaging	medium	Damaging	D	n.a
Q6P1J9	CDC73			63		LEU	PRO	probably damaging	medium	Damaging	D	n.a
Q6P1J9	CDC73			59		SER	PHE	probably damaging	medium	Damaging	D	n.a
Q6P1J9	CDC73			34		LYS	GLN	possibly damaging	medium	Damaging	D	n.a
Q6P1J9	CDC73			19		VAL	MET	benign	medium	Damaging	D	n.a
Q6P1J9	CDC73			2		ALA	SER	probably damaging	medium	Damaging	D	n.a
P13569	CFTR			1453		ARG	TRP	probably damaging	medium	Damaging	D	n.a
P13569	CFTR			1445		ASP	ASN	probably damaging	low	Damaging	D	n.a
P13569	CFTR			1441		ILE	THR	benign	low	Damaging	D	n.a
P13569	CFTR			1377		ASP	ASN	probably damaging	high	Damaging	D	n.a
P13569	CFTR			1203		ILE	VAL	benign	low	Tolerated	N	n.a
P13569	CFTR			1067		ALA	THR	probably damaging	high	Damaging	D	n.a
P13569	CFTR			887		THR	PRO	benign	low	Tolerated	D	n.a
P13569	CFTR			836		ASP	TYR	probably damaging	medium	Damaging	D	n.a
P13569	CFTR			807		ILE	MET	probably damaging	medium	Damaging	D	n.a
P13569	CFTR			798		PRO	SER	benign	low	Tolerated	D	n.a
P13569	CFTR			792		ARG	GLY	probably damaging	medium	Tolerated	D	n.a
P13569	CFTR			754		VAL	MET	benign	neutral	Tolerated	N	n.a
P13569	CFTR			750		PRO	LEU	benign	medium	Damaging	D	n.a
P13569	CFTR			693		PHE	LEU	benign	medium	Tolerated	D	n.a
P13569	CFTR			681		GLU	VAL	possibly damaging	medium	Damaging	D	n.a
P13569	CFTR			562		VAL	LEU	benign	neutral	Damaging	N	n.a
P13569	CFTR			424		GLY	SER	benign	neutral	Tolerated	N	n.a
P13569	CFTR			111		PRO	ARG	benign	medium	Tolerated	D	n.a
P13569	CFTR			74		ARG	TRP	probably damaging	low	Tolerated	N	n.a
Q9P2D1	CHD7			2952		THR	SER	benign	low	Tolerated	D	n.a
Q9P2D1	CHD7			2941		LYS	GLU	possibly damaging	neutral	Damaging	N	n.a
Q9P2D1	CHD7			2931		VAL	MET	probably damaging	low	Damaging	D	n.a
Q9P2D1	CHD7			2891		ASN	THR	possibly damaging	medium	Damaging	D	n.a
Q9P2D1	CHD7			2891		ASN	SER	benign	low	Tolerated	N	n.a
Q9P2D1	CHD7			2880		PRO	LEU	benign	neutral	Damaging	N	n.a
Q9P2D1	CHD7			2830		ALA	THR	benign	low	Tolerated	D	n.a
Q9P2D1	CHD7			2789		ALA	VAL	possibly damaging	low	Tolerated	N	n.a
Q9P2D1	CHD7			2738		THR	MET	probably damaging	low	Damaging	D	n.a
Q9P2D1	CHD7			2733		ALA	THR	possibly damaging	low	Tolerated	D	n.a
Q9P2D1	CHD7			2532		THR	MET	possibly damaging	neutral	Tolerated	N	n.a
Q9P2D1	CHD7			2513		ARG	GLN	probably damaging	medium	Damaging	D	n.a
Q9P2D1	CHD7			2495		ARG	SER	benign	low	Tolerated	N	n.a
Q9P2D1	CHD7			2494		THR	ILE	benign	medium	Damaging	D	n.a
Q9P2D1	CHD7			2488		GLY	ASP	probably damaging	medium	Damaging	D	n.a
Q9P2D1	CHD7			2483		GLU	LYS	probably damaging	low	Damaging	D	n.a
Q9P2D1	CHD7			2464		LYS	GLU	benign	neutral	Tolerated	N	n.a
Q9P2D1	CHD7			2449		ARG	THR	benign	neutral	Tolerated	N	n.a
Q9P2D1	CHD7			2421		MET	VAL	possibly damaging	low	Tolerated	N	n.a
Q9P2D1	CHD7			2393		ASN	LYS	benign	neutral	Tolerated	N	n.a
Q9P2D1	CHD7			2366		LEU	ARG	benign	low	Tolerated	N	n.a
Q9P2D1	CHD7			2362		SER	ASN	possibly damaging	low	Tolerated	N	n.a
Q9P2D1	CHD7			2361		ARG	LYS	possibly damaging	neutral	Tolerated	N	n.a
Q9P2D1	CHD7			2319		ARG	CYS	probably damaging	medium	Damaging	D	n.a
Q9P2D1	CHD7			2312		LYS	THR	probably damaging	medium	Damaging	D	n.a
Q9P2D1	CHD7			2249		ASP	GLU	probably damaging	low	Tolerated	D	n.a
Q9P2D1	CHD7			2199		SER	ASN	benign	neutral	Tolerated	N	n.a
Q9P2D1	CHD7			2197		ASP	ASN	benign	neutral	Tolerated	N	n.a
Q9P2D1	CHD7			2191		GLU	LYS	benign	low	Tolerated	D	n.a
Q9P2D1	CHD7			2157		ILE	VAL	benign	neutral	Tolerated	N	n.a
Q9P2D1	CHD7			2146		LEU	PRO	benign	low	Damaging	N	n.a
Q9P2D1	CHD7			2126		ASP	VAL	benign	neutral	Tolerated	N	n.a
Q9P2D1	CHD7			2119		ASP	GLY	probably damaging	medium	Damaging	D	n.a
Q9P2D1	CHD7			2118		ASN	SER	benign	low	Tolerated	D	n.a
Q9P2D1	CHD7			2112		THR	MET	probably damaging	medium	Damaging	D	n.a
Q9P2D1	CHD7			2103		GLY	ASP	probably damaging	medium	Damaging	D	n.a
Q9P2D1	CHD7			2102		VAL	PHE	benign	low	Tolerated	D	n.a
Q9P2D1	CHD7			2102		VAL	ILE	benign	neutral	Tolerated	N	n.a
Q9P2D1	CHD7			2097		ASP	GLY	probably damaging	medium	Damaging	D	n.a
Q9P2D1	CHD7			2093		CYS	TYR	probably damaging	medium	Damaging	D	n.a
Q9P2D1	CHD7			2085		LEU	PHE	possibly damaging	low	Tolerated	D	n.a
Q9P2D1	CHD7			2084		SER	GLY	benign	low	Tolerated	D	n.a
Q9P2D1	CHD7			2083		PRO	SER	benign	medium	Damaging	D	n.a
Q9P2D1	CHD7			2077		ARG	LYS	probably damaging	medium	Damaging	D	n.a
Q9P2D1	CHD7			2074		LEU	PRO	probably damaging	medium	Damaging	D	n.a
Q9P2D1	CHD7			2065		ARG	HIS	probably damaging	medium	Damaging	D	n.a
Q9P2D1	CHD7			2065		ARG	GLY	probably damaging	medium	Damaging	D	n.a
Q9P2D1	CHD7			2062		ARG	TRP	probably damaging	medium	Damaging	D	n.a
Q9P2D1	CHD7			2038		ASP	ASN	possibly damaging	medium	Tolerated	D	n.a
Q9P2D1	CHD7			1999		ALA	THR	benign	low	Tolerated	D	n.a
Q9P2D1	CHD7			1950		ALA	THR	benign	neutral	Tolerated	N	n.a
Q9P2D1	CHD7			1943		ARG	GLN	probably damaging	low	Tolerated	D	n.a
Q9P2D1	CHD7			1920		TYR	CYS	probably damaging	medium	Damaging	D	n.a
Q9P2D1	CHD7			1878		ASP	GLY	benign	low	Tolerated	N	n.a
Q9P2D1	CHD7			1866		ASP	GLY	possibly damaging	medium	Damaging	D	n.a
Q9P2D1	CHD7			1820		ARG	GLN	probably damaging	medium	Damaging	D	n.a
Q9P2D1	CHD7			1814		ALA	THR	benign	neutral	Tolerated	N	n.a
Q9P2D1	CHD7			1797		GLY	ALA	probably damaging	medium	Damaging	D	n.a
Q9P2D1	CHD7			1794		LEU	PRO	probably damaging	medium	Damaging	D	n.a
Q9P2D1	CHD7			1791		ASP	GLU	probably damaging	medium	Damaging	D	n.a
Q9P2D1	CHD7			1745		LEU	PRO	probably damaging	medium	Damaging	D	n.a
Q9P2D1	CHD7			1702		SER	ASN	benign	neutral	Tolerated	D	n.a
[truncated: 2,124 more rows]
