# Supplementary material for: Structural Biology Helps Interpret Variants of Uncertain Significance in Genes Causing Endocrine and Metabolic Disorders
Source: J Endocr Soc. 2018 Jun 13;2(8):842–54. doi: 10.1210/js.2018-00077 (PMC6041779; doi:10.1210/js.2018-00077)
Supplement: Supplemental Data 2 [file js.2018-00077.sd2.xls]

## Sheet: Sheet1
Gene name	UniProt_Id	Variant
AAAS	Q9NRG9	p.Leu4Pro
AAAS	Q9NRG9	p.Asp86Glu
AAAS	Q9NRG9	p.Arg434Gln
AAAS	Q9NRG9	p.Met415Thr
AAAS	Q9NRG9	p.Leu531Phe
AAAS	Q9NRG9	p.Val87Leu
AAAS	Q9NRG9	p.Arg500Trp
AAAS	Q9NRG9	p.Asn22Ser
AAAS	Q9NRG9	p.Trp314Cys
AAAS	Q9NRG9	p.Phe90Leu
AAAS	Q9NRG9	p.His21Gln
AAAS	Q9NRG9	p.Ile353Thr
AAAS	Q9NRG9	p.Leu484Val
AASS	Q9UDR5	p.His846Arg
AASS	Q9UDR5	p.Arg64Gln
ABCA1	O95477	p.Pro1938Leu
ABCA1	O95477	p.Lys1278Arg
ABCA1	O95477	p.Tyr2037Asn
ABCA1	O95477	p.Asp917Tyr
ABCA1	O95477	p.Arg1897Trp
ABCA1	O95477	p.His263Asp
ABCA1	O95477	p.Arg666Trp
ABCA1	O95477	p.Lys166Arg
ABCA1	O95477	p.Ala1407Thr
ABCA1	O95477	p.Phe1329Val
ABCA1	O95477	p.Glu210Asp
ABCA1	O95477	p.Phe2163Ser
ABCA1	O95477	p.Lys1957Thr
ABCA1	O95477	p.Pro715Thr
ABCA1	O95477	p.Cys1110Trp
ABCA1	O95477	p.Lys118Glu
ABCA1	O95477	p.Arg1615Gln
ABCA1	O95477	p.Gly2062Arg
ABCA1	O95477	p.Ala1670Thr
ABCA1	O95477	p.Arg1342Trp
ABCA1	O95477	p.Trp590Ser
ABCA1	O95477	p.Ala2109Thr
ABCA1	O95477	p.Phe996Leu
ABCC8	Q09428	p.Arg265Trp
ABCC8	Q09428	p.Lys1343Met
ABCC8	Q09428	p.Gly316Glu
ABCC8	Q09428	p.Ala355Thr
ABCC8	Q09428	p.Arg275Gln
ABCC8	Q09428	p.Glu1252Gly
ABCC8	Q09428	p.Ala513Thr
ABCC8	Q09428	p.Ile462Val
ABCC8	Q09428	p.Arg1098His
ABCC8	Q09428	p.Lys1564Glu
ABCC8	Q09428	p.Asp424Asn
ABCC8	Q09428	p.Glu1326Lys
ABCC8	Q09428	p.Asp1038Asn
ABCC8	Q09428	p.Ile1075Thr
ABCC8	Q09428	p.Ile538Thr
ABCC8	Q09428	p.Ala269Val
ABCC8	Q09428	p.Ser1018Leu
ABCC8	Q09428	p.Arg998Pro
ABCC8	Q09428	p.Met181Leu
ABCC8	Q09428	p.Arg521Gln
ABCC8	Q09428	p.Arg285Trp
ABCC8	Q09428	p.Cys418Arg
ABCC8	Q09428	p.His293Pro
ABCD1	P33897	p.Thr506Pro
ABCD1	P33897	p.Gly131Val
ABCD1	P33897	p.Met598Val
ABCD1	P33897	p.Arg236His
ABCD1	P33897	p.Gly528Ser
ABCD1	P33897	p.Val635Ala
ABCD1	P33897	p.Ala634Thr
ABCD1	P33897	p.Asp638His
ABCD1	P33897	p.Leu663Pro
ABCD1	P33897	p.Arg689Cys
ABCD1	P33897	p.Pro34Ser
ABCD1	P33897	p.Arg381Cys
ABCD1	P33897	p.Ile652Asn
ABCD1	P33897	p.Leu253Phe
ABCD1	P33897	p.Gly92Arg
ABCD1	P33897	p.Ala270Val
ABCD1	P33897	p.Ala597Gly
ABCD4	O14678	p.Leu47Phe
ABCD4	O14678	p.Glu413Lys
ABCD4	O14678	p.Arg471Trp
ABCD4	O14678	p.Arg251Cys
ABCD4	O14678	p.Glu362Lys
ABCD4	O14678	p.Asp489Asn
ABCD4	O14678	p.Arg251His
ABCD4	O14678	p.Arg579Gln
ABCD4	O14678	p.Pro168Thr
ABCD4	O14678	p.Gly365Cys
ABCG5	Q9H222	p.Val144Ala
ABCG8	Q9H221	p.Cys373Arg
ABCG8	Q9H221	p.Val463Ile
ABCG8	Q9H221	p.Pro523Leu
ABCG8	Q9H221	p.Thr365Ala
ABCG8	Q9H221	p.Asn409Asp
ABCG8	Q9H221	p.Ser32Gly
ABCG8	Q9H221	p.Pro74Ala
ABCG8	Q9H221	p.Gly499Arg
ABCG8	Q9H221	p.Asp369Val
ABCG8	Q9H221	p.Glu238Lys
ABCG8	Q9H221	p.Arg354His
ABCG8	Q9H221	p.Asn579Ile
ABCG8	Q9H221	p.Ala549Thr
ABCG8	Q9H221	p.Ala559Ser
ABCG8	Q9H221	p.Arg204His
ABCG8	Q9H221	p.Arg184His
ABCG8	Q9H221	p.Ala642Thr
ABCG8	Q9H221	p.Thr401Ser
ABCG8	Q9H221	p.Tyr479Cys
ABCG8	Q9H221	p.Arg263Trp
ABCG8	Q9H221	p.Lys496Glu
ABCG8	Q9H221	p.Thr365Met
ABCG8	Q9H221	p.Tyr613His
ABCG8	Q9H221	p.Leu58Val
ABCG8	Q9H221	p.Ser92Asn
ABHD5	Q8WTS1	p.Lys342Arg
ABHD5	Q8WTS1	p.His82Arg
ABHD5	Q8WTS1	p.Met239Val
ABHD5	Q8WTS1	p.Pro269Leu
ABHD5	Q8WTS1	p.Leu214Ile
ACAD8	Q9UKU7	p.Glu262Lys
ACAD8	Q9UKU7	p.Leu326Gln
ACAD8	Q9UKU7	p.Arg302Gln
ACAD8	Q9UKU7	p.Val202Glu
ACAD8	Q9UKU7	p.Gly97Arg
ACAD8	Q9UKU7	p.Arg79Trp
ACAD8	Q9UKU7	p.Ala156Ser
ACAD8	Q9UKU7	p.Arg206Gly
ACAD8	Q9UKU7	p.Ser171Cys
ACAD8	Q9UKU7	p.Ala113Thr
ACAD8	Q9UKU7	p.Gln92Arg
ACAD8	Q9UKU7	p.Asp134Tyr
ACAD8	Q9UKU7	p.Met322Thr
ACAD8	Q9UKU7	p.Thr161Ala
ACAD9	Q9H845	p.Ile148Val
ACAD9	Q9H845	p.Ala444Val
ACAD9	Q9H845	p.Arg193Trp
ACAD9	Q9H845	p.Gly303Ser
ACAD9	Q9H845	p.Pro492Ser
ACAD9	Q9H845	p.Ala190Val
ACAD9	Q9H845	p.Ile222Thr
ACAD9	Q9H845	p.Glu338Ala
ACAD9	Q9H845	p.Arg15Pro
ACAD9	Q9H845	p.Arg420Cys
ACAD9	Q9H845	p.Glu413Lys
ACAD9	Q9H845	p.Arg31Cys
ACAD9	Q9H845	p.Val310Ile
ACAD9	Q9H845	p.Arg469Trp
ACAD9	Q9H845	p.Arg559Ser
ACAD9	Q9H845	p.Gly509Ser
ACAD9	Q9H845	p.Arg472Gln
ACAD9	Q9H845	p.Pro73Thr
ACAD9	Q9H845	p.Ala14Val
ACAD9	Q9H845	p.Leu341Ser
ACAD9	Q9H845	p.Glu357Lys
ACAD9	Q9H845	p.Lys51Ile
ACAD9	Q9H845	p.Asn499Ser
ACAD9	Q9H845	p.Ala397Val
ACAD9	Q9H845	p.Ala326Thr
ACAD9	Q9H845	p.Arg472Trp
ACAD9	Q9H845	p.Ser234Phe
ACAD9	Q9H845	p.Ser185Arg
ACADL	P28330	p.Ser210Asn
ACADL	P28330	p.His29Arg
ACADL	P28330	p.Gln331Arg
ACADL	P28330	p.Gly32Arg
ACADL	P28330	p.Asp382Asn
ACADL	P28330	p.Ala3Ser
ACADL	P28330	p.Lys333Gln
ACADL	P28330	p.Ala125Val
ACADL	P28330	p.Val85Ile
ACADM	P11310	p.Asp363Asn
ACADM	P11310	p.Phe252Cys
ACADM	P11310	p.Ala303Thr
ACADM	P11310	p.Gly129Trp
ACADM	P11310	p.Arg243Gln
ACADM	P11310	p.Ile231Thr
ACADM	P11310	p.Ala341Val
ACADM	P11310	p.Glu225Lys
ACADM	P11310	p.Cys116Gly
ACADM	P11310	p.Ala170Ser
ACADM	P11310	p.Gly99Arg
ACADM	P11310	p.Gln44Arg
ACADM	P11310	p.Lys395Thr
ACADM	P11310	p.Thr42Ile
ACADM	P11310	p.Arg206Cys
ACADM	P11310	p.Gly221Arg
ACADM	P11310	p.Val387Leu
ACADM	P11310	p.Asn194Asp
ACADM	P11310	p.Gly85Ser
ACADM	P11310	p.Glu43Lys
ACADM	P11310	p.Leu313Pro
ACADM	P11310	p.Tyr201Cys
ACADM	P11310	p.Asp168Ala
ACADM	P11310	p.Val289Ala
ACADM	P11310	p.Ile416Thr
ACADM	P11310	p.Tyr397Asn
ACADM	P11310	p.Arg80Gly
ACADM	P11310	p.Gly101Glu
ACADM	P11310	p.Asn186Lys
ACADM	P11310	p.Gly96Arg
ACADM	P11310	p.Tyr353Asp
ACADM	P11310	p.Ile364Thr
ACADM	P11310	p.Ala340Val
ACADM	P11310	p.Thr220Ile
ACADM	P11310	p.Ala176Ser
ACADM	P11310	p.Arg53His
ACADM	P11310	p.Ile233Thr
ACADM	P11310	p.Leu77Gln
ACADM	P11310	p.Ala372Asp
ACADM	P11310	p.Glu40Gln
ACADM	P11310	p.Gly99Val
ACADM	P11310	p.Arg148Lys
ACADM	P11310	p.Arg17His
ACADM	P11310	p.Ser336Asn
ACADM	P11310	p.Gly310Arg
ACADM	P11310	p.Leu107Ser
ACADM	P11310	p.Ala157Thr
ACADM	P11310	p.Thr228Asn
ACADS	P16219	p.Pro142Arg
ACADS	P16219	p.Gly150Val
ACADS	P16219	p.Gly209Ser
ACADS	P16219	p.Arg171Trp
ACADS	P16219	p.Ser161Gly
ACADS	P16219	p.Gly369Ser
ACADS	P16219	p.Leu154Arg
ACADS	P16219	p.Met370Val
ACADS	P16219	p.Arg272His
ACOX1	Q15067	p.Gly263Ala
ACOX1	Q15067	p.Val521Phe
ACOX1	Q15067	p.Pro27Leu
ACOX1	Q15067	p.Thr153Ile
ACOX1	Q15067	p.Val514Ala
ACOX1	Q15067	p.Val223Ile
ACOX1	Q15067	p.Arg291Trp
ACSF3	Q4G176	p.Val519Gly
ACSF3	Q4G176	p.Ser431Tyr
ACSF3	Q4G176	p.Met266Val
ACSF3	Q4G176	p.Gly225Arg
ACSF3	Q4G176	p.Arg434Pro
ACSF3	Q4G176	p.Arg469Gln
ACSF3	Q4G176	p.Glu359Lys
ACSF3	Q4G176	p.Arg11Cys
ACSF3	Q4G176	p.Glu490Asp
ADK	P55263	p.His341Arg
AIP	O00170	p.Ile76Val
AIP	O00170	p.Arg9Trp
AIP	O00170	p.Gln315Pro
AIP	O00170	p.Arg304Gln
AIP	O00170	p.Lys241Glu
AIP	O00170	p.Lys58Asn
AIP	O00170	p.Arg16His
AIP	O00170	p.Val49Met
AIP	O00170	p.Arg271Trp
AIP	O00170	p.Ala299Val
AIRE	O43918	p.Glu298Lys
AIRE	O43918	p.Arg316Gln
AIRE	O43918	p.Arg328Trp
AIRE	O43918	p.Val199Ile
AIRE	O43918	p.Ser332Arg
AIRE	O43918	p.Gly306Arg
AIRE	O43918	p.His319Pro
AIRE	O43918	p.Arg316Trp
AIRE	O43918	p.Arg303Trp
AIRE	O43918	p.Gly219Ser
AIRE	O43918	p.Arg356Trp
AIRE	O43918	p.Val484Ala
AIRE	O43918	p.Gly305Ser
AIRE	O43918	p.Cys302Tyr
AIRE	O43918	p.Cys449Arg
AIRE	O43918	p.Cys299Trp
AIRE	O43918	p.Ala281Thr
AIRE	O43918	p.Ile309Met
AIRE	O43918	p.Arg303Gln
AIRE	O43918	p.Ala493Thr
AIRE	O43918	p.Cys457Tyr
ALDOA	P04075	p.Ala250Thr
ALDOA	P04075	p.Gly347Ser
ALDOA	P04075	p.Arg92His
ALDOA	P04075	p.Asn320Tyr
ALDOA	P04075	p.Arg22Cys
ALDOA	P04075	p.Arg201His
ALDOA	P04075	p.Asp68His
ALDOA	P04075	p.Glu166Gly
ALDOA	P04075	p.His21Tyr
ALDOB	P05062	p.Arg134His
ALDOB	P05062	p.Asp88Glu
ALDOB	P05062	p.Ala319Val
ALDOB	P05062	p.Asn181Lys
ALDOB	P05062	p.Glu207Gln
ALDOB	P05062	p.Ala175Thr
ALDOB	P05062	p.Met233Lys
ALG1	Q9BT22	p.Gly358Arg
ALG1	Q9BT22	p.Gly384Arg
ALG1	Q9BT22	p.Lys395Arg
ALG1	Q9BT22	p.Gln50Arg
ALG1	Q9BT22	p.Leu279Val
ALG1	Q9BT22	p.Val7Ile
ALG1	Q9BT22	p.Lys301Gln
ALG1	Q9BT22	p.Thr64Asn
ALG1	Q9BT22	p.Pro346Arg
ALG1	Q9BT22	p.Asp228Tyr
ALG11	Q2TAA5	p.Leu46Pro
ALG11	Q2TAA5	p.Val33Met
ALG11	Q2TAA5	p.Ala179Thr
ALG11	Q2TAA5	p.Arg15Thr
ALG11	Q2TAA5	p.Leu268Ile
ALG11	Q2TAA5	p.Leu86Val
ALG12	Q9BV10	p.Val455Met
ALG12	Q9BV10	p.Leu304Phe
ALG12	Q9BV10	p.Thr430Ala
ALG12	Q9BV10	p.Phe109Leu
ALG12	Q9BV10	p.Arg311Cys
ALG12	Q9BV10	p.Gly273Asp
ALG12	Q9BV10	p.Ala290Val
ALG12	Q9BV10	p.Arg120Gln
ALG12	Q9BV10	p.Val107Met
ALG12	Q9BV10	p.Asn254Lys
ALG12	Q9BV10	p.Thr134Met
ALG12	Q9BV10	p.Thr476Arg
ALG12	Q9BV10	p.Ala19Thr
ALG12	Q9BV10	p.Gln475His
ALG13	Q9NP73	p.Met450Thr
ALG13	Q9NP73	p.Ala1044Thr
ALG13	Q9NP73	p.Ser25Asn
ALG13	Q9NP73	p.His641Arg
ALG13	Q9NP73	p.Arg43Lys
ALG13	Q9NP73	p.His1099Gln
ALG13	Q9NP73	p.Glu738Gly
ALG13	Q9NP73	p.Asn218Asp
ALG13	Q9NP73	p.Ala81Thr
ALG13	Q9NP73	p.Ala1048Gly
ALG13	Q9NP73	p.Ala140Val
ALG13	Q9NP73	p.Val20Ala
ALG13	Q9NP73	p.Gln355Arg
ALG13	Q9NP73	p.Glu801Asp
ALG13	Q9NP73	p.Gly770Glu
ALG13	Q9NP73	p.Cys992Tyr
ALG13	Q9NP73	p.Asp948Asn
ALG13	Q9NP73	p.Ala113Thr
ALG13	Q9NP73	p.Ser702Arg
ALG13	Q9NP73	p.Met829Val
ALG13	Q9NP73	p.Glu119Gln
ALG13	Q9NP73	p.Met637Thr
ALG13	Q9NP73	p.Asn435Ser
ALG13	Q9NP73	p.Ala406Val
ALG13	Q9NP73	p.Gly605Ser
ALG2	Q9H553	p.Ile159Val
ALG2	Q9H553	p.Ala392Thr
ALG2	Q9H553	p.Arg378Cys
ALG2	Q9H553	p.Ile162Val
ALG2	Q9H553	p.Pro366Leu
ALG2	Q9H553	p.Asn239Thr
ALG2	Q9H553	p.Gly6Ala
ALG2	Q9H553	p.Leu312Phe
ALG2	Q9H553	p.Ile377Val
ALG2	Q9H553	p.Pro158Thr
ALG2	Q9H553	p.Met1Val
ALG2	Q9H553	p.Arg129Trp
ALG2	Q9H553	p.Cys70Tyr
ALG3	Q92685	p.Thr398Ile
ALG3	Q92685	p.Leu5Pro
ALG3	Q92685	p.Pro424Leu
ALG3	Q92685	p.Ala14Val
ALG3	Q92685	p.Arg193His
ALG3	Q92685	p.Lys7Gln
ALG3	Q92685	p.Val362Ile
ALG3	Q92685	p.Pro329Ser
ALG3	Q92685	p.Ala282Val
ALG3	Q92685	p.Ile107Val
ALG6	Q9Y672	p.Lys274Glu
ALG6	Q9Y672	p.Leu110Val
ALG6	Q9Y672	p.Val243Ala
ALG6	Q9Y672	p.Tyr131His
ALG6	Q9Y672	p.Leu179Arg
ALG6	Q9Y672	p.His43Asn
ALG6	Q9Y672	p.Ile317Thr
ALG6	Q9Y672	p.Ile288Val
ALG6	Q9Y672	p.Phe489Val
ALG6	Q9Y672	p.Pro379Ser
ALG6	Q9Y672	p.Met494Thr
ALG6	Q9Y672	p.Val330Phe
ALG6	Q9Y672	p.Asn481Ser
ALG8	Q9BVK2	p.Gly300Ser
ALG8	Q9BVK2	p.Ser216Cys
ALG8	Q9BVK2	p.Ser404Leu
ALG8	Q9BVK2	p.Asp293Asn
ALG8	Q9BVK2	p.Arg268Gln
ALG8	Q9BVK2	p.Tyr487Cys
ALG8	Q9BVK2	p.Asn96Tyr
ALG8	Q9BVK2	p.Ser373Pro
ALG8	Q9BVK2	p.Arg41Gln
ALG8	Q9BVK2	p.Tyr84Cys
ALG8	Q9BVK2	p.Ser393Asn
ALG8	Q9BVK2	p.Ile439Thr
ALG8	Q9BVK2	p.Ile299Thr
ALG8	Q9BVK2	p.Ala206Thr
ALG8	Q9BVK2	p.Trp286Gly
ALG8	Q9BVK2	p.Gly11Ala
ALG8	Q9BVK2	p.Ala208Val
ALG8	Q9BVK2	p.Ile503Val
ALG9	Q9H6U8	p.Ala232Pro
ALG9	Q9H6U8	p.Gly344Asp
ALG9	Q9H6U8	p.Ser17Thr
AP2S1	P53680	p.Arg60His
AP2S1	P53680	p.Arg10Trp
AP3B1	O00203	p.Glu186Ala
AP3B1	O00203	p.Pro605Gln
AP3B1	O00203	p.Ile858Val
AP3B1	O00203	p.Ile326Val
AP3B1	O00203	p.Ser671Phe
AP3B1	O00203	p.Ile66Val
AP3B1	O00203	p.Asp645Asn
AP3B1	O00203	p.Glu921Gly
AP3B1	O00203	p.Ser782Phe
AP3B1	O00203	p.Val999Met
AP3B1	O00203	p.Asp969Gly
AP3B1	O00203	p.Pro662Ala
AP3B1	O00203	p.Asn395Ser
AP3B1	O00203	p.Glu802Gly
AP3B1	O00203	p.Thr574Ala
AP3B1	O00203	p.Phe887Leu
AP3B1	O00203	p.Ile456Thr
AP3B1	O00203	p.Gln891His
AP3B1	O00203	p.Ser698Asn
AP3B1	O00203	p.Ile357Val
AP3B1	O00203	p.Arg730Trp
AP3B1	O00203	p.Lys923Asn
APOA1	P02647	p.Asp127Asn
APOA1	P02647	p.Trp132Arg
APOA1	P02647	p.Ser166Arg
APOA1	P02647	p.Ala119Asp
APOA1	P02647	p.Arg173Ser
APOA1	P02647	p.Leu168Arg
APOA1	P02647	p.Glu134Lys
APOA5	Q6Q788	p.Arg40Gly
APOE	P02649	p.Gly145Asp
APOE	P02649	p.Ala124Val
APOE	P02649	p.Leu270Glu
APOE	P02649	p.Gln99Lys
APOE	P02649	p.Leu46Pro
ARSA	P15289	p.Leu9Phe
ARSA	P15289	p.Asn350Ser
ARSB	P15848	p.His485Asp
ARSB	P15848	p.His264Asn
ARSB	P15848	p.Asn458Ser
ARSB	P15848	p.Phe62Tyr
ARSB	P15848	p.Trp312Arg
ARSB	P15848	p.Ala411Thr
ARSB	P15848	p.Ile184Val
ARSB	P15848	p.Arg501His
ARSB	P15848	p.Ala136Thr
ASAH1	Q13510	p.Ala121Thr
ASAH1	Q13510	p.Met210Thr
ASAH1	Q13510	p.Val88Met
ASAH1	Q13510	p.Tyr207Phe
ASAH1	Q13510	p.Pro26Gln
ASAH1	Q13510	p.Arg44Ser
ASAH1	Q13510	p.Gly235Asp
ASAH1	Q13510	p.Val304Leu
ATP7A	Q04656	p.Ile1189Val
ATP7A	Q04656	p.Arg652Gln
ATP7A	Q04656	p.Ile1024Lys
ATP7A	Q04656	p.Leu631Ser
ATP7A	Q04656	p.Pro857Leu
ATP7A	Q04656	p.Arg1356Trp
ATP7A	Q04656	p.Arg844Cys
ATP7A	Q04656	p.Arg1455Gln
ATP7A	Q04656	p.Thr93Arg
ATP7A	Q04656	p.Thr574Arg
ATP7A	Q04656	p.Val1038Ile
ATP7A	Q04656	p.Met665Leu
ATP7A	Q04656	p.Glu544Gln
ATP7A	Q04656	p.Arg512Trp
ATP7A	Q04656	p.Arg1295Trp
ATP7A	Q04656	p.Glu436Lys
ATP7A	Q04656	p.Ser361Leu
ATP7A	Q04656	p.Pro785Thr
ATP7A	Q04656	p.Val1324Ile
ATP7A	Q04656	p.Asn1336Asp
ATP7A	Q04656	p.Asn533Asp
ATP7A	Q04656	p.Glu702Asp
ATP7A	Q04656	p.Gln1288Arg
ATP7A	Q04656	p.Arg844His
ATP7A	Q04656	p.Ala1145Val
ATP7A	Q04656	p.Val1368Ile
ATP7A	Q04656	p.Pro777Thr
ATP7A	Q04656	p.Ala337Thr
ATP7A	Q04656	p.Leu631Phe
ATP7A	Q04656	p.Thr93Met
ATP7A	Q04656	p.Arg344Gly
ATP7A	Q04656	p.Ser1263Cys
ATP7A	Q04656	p.Met1298Ile
ATP7A	Q04656	p.Ile381Arg
ATP7A	Q04656	p.Ile506Val
ATP7A	Q04656	p.Asn314Ser
ATP7A	Q04656	p.Ile308Val
ATP7A	Q04656	p.Val1113Ile
ATP7A	Q04656	p.Arg636Trp
ATP7A	Q04656	p.Asn1174Ile
ATP7A	Q04656	p.Val1438Ile
ATP7A	Q04656	p.Thr601Asn
ATP7A	Q04656	p.Ala334Thr
ATP7A	Q04656	p.Thr574Met
ATP7A	Q04656	p.Arg980Gln
ATP7A	Q04656	p.Val530Ile
ATP7B	P35670	p.Val1106Ile
ATP7B	P35670	p.Ile1230Val
ATP7B	P35670	p.Ala1183Thr
ATP7B	P35670	p.Cys1091Tyr
ATP7B	P35670	p.Thr933Pro
ATP7B	P35670	p.Leu936Val
ATP7B	P35670	p.Val1298Ile
ATP7B	P35670	p.Val1024Ala
ATP7B	P35670	p.Val731Met
ATP7B	P35670	p.Thr1208Met
ATP7B	P35670	p.Gly1281Asp
ATP7B	P35670	p.Thr737Arg
ATP7B	P35670	p.Val536Ala
ATP7B	P35670	p.Thr1031Ala
ATP7B	P35670	p.Ser391Leu
ATP7B	P35670	p.Ala982Thr
ATP7B	P35670	p.Met668Val
ATP7B	P35670	p.Ile377Val
ATP7B	P35670	p.Arg136Trp
ATP7B	P35670	p.Ala874Pro
ATP7B	P35670	p.Val995Ala
ATP7B	P35670	p.Thr991Met
ATP7B	P35670	p.Ile210Val
ATP7B	P35670	p.Asn1332Lys
ATP7B	P35670	p.Gly1149Glu
ATP7B	P35670	p.Gly614Cys
ATP7B	P35670	p.Arg226Trp
ATP7B	P35670	p.Glu247Gly
ATP7B	P35670	p.Leu795Phe
ATP7B	P35670	p.Val1298Leu
ATP7B	P35670	p.Gly1012Arg
ATP7B	P35670	p.Gly1266Glu
ATP7B	P35670	p.Met1017Ile
ATP7B	P35670	p.Met33Thr
ATP7B	P35670	p.Leu1113Met
ATP7B	P35670	p.Met769Val
ATP7B	P35670	p.Ile612Val
ATP7B	P35670	p.Gly891Asp
ATP7B	P35670	p.Met729Val
ATP7B	P35670	p.Arg1156His
ATP7B	P35670	p.Pro1141Arg
ATP7B	P35670	p.Leu732Pro
ATP7B	P35670	p.Glu1293Lys
ATP7B	P35670	p.Gly1186Ser
ATP7B	P35670	p.Thr974Met
ATP7B	P35670	p.Gly170Val
ATP7B	P35670	p.Ala1202Gly
ATP7B	P35670	p.Ala1250Gly
ATP7B	P35670	p.Leu987Pro
ATP7B	P35670	p.Ser1369Leu
ATP7B	P35670	p.Ile224Phe
ATP7B	P35670	p.Val597Ile
ATP7B	P35670	p.Cys980Tyr
ATP7B	P35670	p.Thr1092Met
ATP7B	P35670	p.Leu732His
ATP7B	P35670	p.Glu45Lys
ATP7B	P35670	p.Asp1296Asn
ATP7B	P35670	p.Tyr44Asn
ATP7B	P35670	p.Ser1432Phe
ATP7B	P35670	p.Arg919Trp
ATP7B	P35670	p.Val731Ala
ATP7B	P35670	p.Ile1184Val
ATP7B	P35670	p.Ala990Pro
ATP7B	P35670	p.Ala1278Val
ATP7B	P35670	p.Cys108Arg
ATP7B	P35670	p.Thr1178Ala
ATP7B	P35670	p.Met665Ile
ATP7B	P35670	p.Leu776Val
ATP7B	P35670	p.Val606Gly
ATP7B	P35670	p.Pro1070Ser
ATP7B	P35670	p.Ile899Phe
ATP7B	P35670	p.Glu823Asp
ATP7B	P35670	p.Glu411Lys
ATP7B	P35670	p.Asp765His
ATP7B	P35670	p.Leu745Pro
ATP7B	P35670	p.Gly1268Arg
ATP7B	P35670	p.Ser921Arg
ATP7B	P35670	p.Lys1010Arg
ATP7B	P35670	p.Ser1431Tyr
ATP7B	P35670	p.Gly836Glu
ATP7B	P35670	p.Ser382Cys
ATP7B	P35670	p.Ala1058Val
ATP7B	P35670	p.His639Tyr
ATP7B	P35670	p.Glu541Lys
ATP7B	P35670	p.Pro1379Ser
ATP7B	P35670	p.Ile1021Val
ATP7B	P35670	p.Glu1136Lys
ATP7B	P35670	p.Ala982Val
ATP7B	P35670	p.Gly1012Val
ATP7B	P35670	p.Arg148Trp
ATP7B	P35670	p.His1207Arg
ATP7B	P35670	p.Thr1288Met
ATP7B	P35670	p.Cys1375Ser
ATP7B	P35670	p.Thr858Ala
ATP7B	P35670	p.Thr1434Met
ATP7B	P35670	p.Gly626Ala
ATP7B	P35670	p.Ala1388Val
ATP7B	P35670	p.Ala1074Val
ATP7B	P35670	p.Arg827Trp
ATP7B	P35670	p.Arg827Pro
ATP7B	P35670	p.His1034Arg
ATP7B	P35670	p.Phe206Leu
BLK	P51451	p.Arg104Ile
BLK	P51451	p.Ala71Thr
BLK	P51451	p.Arg238Gln
BLK	P51451	p.Ser206Cys
BLK	P51451	p.Gly451Ser
BLK	P51451	p.Ala403Val
BLK	P51451	p.Ala349Val
BLK	P51451	p.Cys374Gly
BLK	P51451	p.Arg75Gly
BLK	P51451	p.Lys325Thr
BLK	P51451	p.Pro14Leu
BLK	P51451	p.Leu47Val
BLK	P51451	p.Pro191Thr
BOLA3	Q53S33	p.Ala61Thr
BOLA3	Q53S33	p.Arg107Cys
BOLA3	Q53S33	p.Gln86Glu
BOLA3	Q53S33	p.Arg46Gln
BRP44L	Q9Y5U8	p.Thr106Met
BSND	Q8WZ55	p.Gly284Asp
BSND	Q8WZ55	p.Glu103Asp
BSND	Q8WZ55	p.Asp202Asn
BSND	Q8WZ55	p.Ala161Val
BSND	Q8WZ55	p.Phe238Tyr
BSND	Q8WZ55	p.Thr6Ala
BSND	Q8WZ55	p.Gly137Arg
BSND	Q8WZ55	p.Glu291Gly
BSND	Q8WZ55	p.Ala192Asp
BTD	P43251	p.Val457Ala
BTD	P43251	p.Ile294Val
BTD	P43251	p.Arg209His
BTD	P43251	p.Asn402Ser
BTD	P43251	p.His302Tyr
BTD	P43251	p.Pro277Leu
BTD	P43251	p.Pro391Leu
BTD	P43251	p.Ser67Cys
BTD	P43251	p.Asn489Thr
BTD	P43251	p.Gly45Arg
BTD	P43251	p.Arg211His
BTD	P43251	p.Ile248Val
BTD	P43251	p.Asn349Thr
BTD	P43251	p.His147Arg
BTD	P43251	p.Ala75Asp
BTD	P43251	p.Asp368Ala
BTD	P43251	p.His323Arg
BTD	P43251	p.Val442Ile
BTD	P43251	p.Phe496Ser
BTD	P43251	p.His303Tyr
BTD	P43251	p.Gln88Glu
BTD	P43251	p.Pro392Ser
BTD	P43251	p.Glu429Lys
BTD	P43251	p.Asp543Glu
BTD	P43251	p.Pro66Thr
BTD	P43251	p.Leu71Pro
BTK	Q06187	p.Pro190Lys
BTK	Q06187	p.Glu608Gly
BTK	Q06187	p.Cys481Ser
CASR	P41180	p.Thr609Ala
CASR	P41180	p.Phe98Leu
CASR	P41180	p.Asn493Ser
CASR	P41180	p.Ile139Thr
CASR	P41180	p.Gly36Arg
CASR	P41180	p.Arg551Lys
CASR	P41180	p.Asp398Asn
CASR	P41180	p.Asn178Asp
CASR	P41180	p.Arg716His
CASR	P41180	p.Arg69His
CASR	P41180	p.Arg890His
CASR	P41180	p.Ile813Val
CASR	P41180	p.Asp1005Asn
CASR	P41180	p.Leu242Arg
CASR	P41180	p.Ser540Phe
CASR	P41180	p.Gly509Glu
CASR	P41180	p.Gln253Lys
CASR	P41180	p.Arg285Gln
CASR	P41180	p.Cys568Gly
CASR	P41180	p.Ser170Pro
CASR	P41180	p.Arg638His
CASR	P41180	p.Phe183Ser
CASR	P41180	p.Glu671Val
CASR	P41180	p.Asp217Gly
CASR	P41180	p.Thr14Ala
CASR	P41180	p.Gln983Arg
CASR	P41180	p.Glu251Gln
CASR	P41180	p.Ala298Val
CASR	P41180	p.Cys236Tyr
CASR	P41180	p.Asp217Asn
CASR	P41180	p.Arg340Gly
CASR	P41180	p.Gln27Arg
CASR	P41180	p.Ala45Glu
CASR	P41180	p.Glu1020Gln
CASR	P41180	p.Gly397Arg
CASR	P41180	p.Arg680His
CASR	P41180	p.Ile283Thr
CASR	P41180	p.Gln926Arg
CASR	P41180	p.Thr712Ala
CASR	P41180	p.Gly613Arg
CASR	P41180	p.Gly1019Arg
CASR	P41180	p.Cys582Tyr
CASR	P41180	p.Asn189Ser
CASR	P41180	p.Ala746Thr
CASR	P41180	p.Leu443Ile
CASR	P41180	p.Arg896His
CASR	P41180	p.Ala428Val
CASR	P41180	p.Ser171Arg
CASR	P41180	p.Leu703Pro
CASR	P41180	p.Asn176Ser
CASR	P41180	p.Asp1046Glu
CASR	P41180	p.Ser247Phe
CASR	P41180	p.Phe204Ile
CASR	P41180	p.Ala615Thr
CASR	P41180	p.Ser132Leu
CASR	P41180	p.Cys482Tyr
CASR	P41180	p.Tyr95Cys
CASR	P41180	p.Gln957Arg
CASR	P41180	p.Gly21Arg
CASR	P41180	p.Val141Ala
CASR	P41180	p.Lys963Asn
CASR	P41180	p.Arg544Gln
CASR	P41180	p.Arg891His
CASR	P41180	p.Thr609Met
CASR	P41180	p.Gly847Asp
CASR	P41180	p.Arg286Cys
CASR	P41180	p.Asp31Gly
CASR	P41180	p.Tyr167Asn
CASR	P41180	p.Pro339Thr
CASR	P41180	p.Ile452Val
CASR	P41180	p.Pro798Leu
CASR	P41180	p.Asp121Glu
CASR	P41180	p.Arg465Trp
CASR	P41180	p.Gly143Arg
CASR	P41180	p.Arg465Gln
CBS	P35520	p.Ala38Thr
CBS	P35520	p.Leu101Val
CBS	P35520	p.Thr495Met
CBS	P35520	p.Gly134Arg
CBS	P35520	p.Gly453Glu
CBS	P35520	p.Thr318Met
CBS	P35520	p.Phe99Tyr
CBS	P35520	p.Met250Ile
CBS	P35520	p.Ala331Val
CBS	P35520	p.Arg45Trp
CBS	P35520	p.Lys177Asn
CBS	P35520	p.Val204Met
CBS	P35520	p.Glu451Asp
CBS	P35520	p.Asp133Asn
CBS	P35520	p.Met337Val
CBS	P35520	p.Lys72Ile
CBS	P35520	p.Ala421Asp
CBS	P35520	p.His513Gln
CBS	P35520	p.His22Arg
CBS	P35520	p.Val358Met
CBS	P35520	p.Val178Met
CBS	P35520	p.Arg51Lys
CBS	P35520	p.Val479Ala
CBS	P35520	p.Val448Met
CBS	P35520	p.Ala157Thr
CBS	P35520	p.Met337Leu
CBS	P35520	p.Ile286Thr
CBS	P35520	p.Ala357Gly
CBS	P35520	p.Val206Met
CBS	P35520	p.Ala509Thr
CBS	P35520	p.Gly453Trp
CBS	P35520	p.Arg439Gln
CBS	P35520	p.Ala183Val
CBS	P35520	p.Arg45Gln
CBS	P35520	p.Val372Phe
CBS	P35520	p.Lys485Glu
CBS	P35520	p.Thr403Met
CBS	P35520	p.Phe99Leu
CBS	P35520	p.Met1Thr
CBS	P35520	p.Arg491His
CBS	P35520	p.Ile286Val
CBS	P35520	p.Gly471Arg
CBS	P35520	p.Arg121Cys
CBS	P35520	p.Arg224Cys
CBS	P35520	p.Gly134Ala
CBS	P35520	p.Arg132His
CBS	P35520	p.Pro282Ser
CBS	P35520	p.Arg369Cys
CBS	P35520	p.Glu292Leu
CBS	P35520	p.Asn212Lys
CBS	P35520	p.Arg132Ser
CBS	P35520	p.Trp208Arg
CBS	P35520	p.Ala509Val
CBS	P35520	p.Arg132Cys
CBS	P35520	p.Val168Met
CBS	P35520	p.Val118Met
CD320	Q9NPF0	p.Arg254Gln
CD79A	P11912	p.Ala10Thr
CDC73	Q6P1J9	p.Met435Thr
CDC73	Q6P1J9	p.Thr359Ala
CDC73	Q6P1J9	p.Ala207Thr
CDC73	Q6P1J9	p.Arg91Pro
CDC73	Q6P1J9	p.Leu478Val
CDC73	Q6P1J9	p.Thr282Ser
CDC73	Q6P1J9	p.Ser59Phe
CDC73	Q6P1J9	p.Arg292Lys
CDC73	Q6P1J9	p.Trp231Arg
CDC73	Q6P1J9	p.Arg513Trp
CDC73	Q6P1J9	p.Val19Met
CDC73	Q6P1J9	p.Val220Ala
CDC73	Q6P1J9	p.Gln398Leu
CDC73	Q6P1J9	p.Ala2Ser
CDC73	Q6P1J9	p.Ile361Val
CDC73	Q6P1J9	p.Pro339Arg
CDC73	Q6P1J9	p.Pro350Ser
CDC73	Q6P1J9	p.Asn99Ser
CDC73	Q6P1J9	p.Arg263Cys
CDC73	Q6P1J9	p.Leu63Pro
CDC73	Q6P1J9	p.Asp379Glu
CDC73	Q6P1J9	p.Val340Ile
CDC73	Q6P1J9	p.Val445Ile
CDC73	Q6P1J9	p.Arg227Lys
CDC73	Q6P1J9	p.Leu95Pro
CDC73	Q6P1J9	p.Arg330Gln
CDC73	Q6P1J9	p.Lys34Gln
CETP	P11597	p.Gln80Arg
CETP	P11597	p.Asp459Gly
CETP	P11597	p.Val72Leu
CETP	P11597	p.Arg31His
CFTR	P13569	p.Ile556Val
CFTR	P13569	p.Lys1363Gln
CFTR	P13569	p.Gly1298Ala
CFTR	P13569	p.Arg792Gly
CFTR	P13569	p.Asn66Asp
CFTR	P13569	p.Leu997Phe
CFTR	P13569	p.Pro5Leu
CFTR	P13569	p.Ser485Thr
CFTR	P13569	p.Thr887Pro
CFTR	P13569	p.Arg668Cys
CFTR	P13569	p.Thr1053Ile
CFTR	P13569	p.Pro798Ser
CFTR	P13569	p.Gly1047Cys
CFTR	P13569	p.Phe1052Val
CFTR	P13569	p.Phe316Leu
CFTR	P13569	p.Asp836Tyr
CFTR	P13569	p.Thr438Ala
CFTR	P13569	p.Ile1441Thr
CFTR	P13569	p.Arg258Gly
CFTR	P13569	p.Val754Met
CFTR	P13569	p.Arg1453Trp
CFTR	P13569	p.Asn396Tyr
CFTR	P13569	p.Cys76Ser
CFTR	P13569	p.Asp1377Asn
CFTR	P13569	p.Phe1099Leu
CFTR	P13569	p.Glu681Val
CFTR	P13569	p.Ala1067Thr
CFTR	P13569	p.Gln151Lys
CFTR	P13569	p.Thr351Ser
CFTR	P13569	p.Thr1086Ser
CFTR	P13569	p.Asp443Tyr
CFTR	P13569	p.Val1272Glu
CFTR	P13569	p.Ile506Thr
CFTR	P13569	p.Tyr1014Cys
CFTR	P13569	p.Pro477His
CFTR	P13569	p.Ile1203Val
CFTR	P13569	p.Leu1335Pro
CFTR	P13569	p.Val322Met
CFTR	P13569	p.Met952Thr
CFTR	P13569	p.Glu479Ala
CFTR	P13569	p.Tyr122Cys
CFTR	P13569	p.Ala1067Val
CFTR	P13569	p.Val562Ile
CFTR	P13569	p.Thr1057Ala
CFTR	P13569	p.Arg74Trp
CFTR	P13569	p.Arg74Gln
CFTR	P13569	p.His484Tyr
CFTR	P13569	p.Gly424Ser
CFTR	P13569	p.Arg1128Gly
CFTR	P13569	p.Phe693Leu
CFTR	P13569	p.Ile807Met
CFTR	P13569	p.Arg352Trp
CFTR	P13569	p.Arg75Gln
CFTR	P13569	p.Gly921Glu
CFTR	P13569	p.Pro111Arg
CFTR	P13569	p.Ile991Met
CFTR	P13569	p.Tyr1381Cys
CFTR	P13569	p.Met348Lys
CFTR	P13569	p.Val520Ile
CFTR	P13569	p.Gly500Asp
CFTR	P13569	p.Ser42Phe
CFTR	P13569	p.Asp1445Asn
CFTR	P13569	p.Val562Leu
CFTR	P13569	p.Arg334Gln
CFTR	P13569	p.Glu217Gly
CFTR	P13569	p.Leu320Val
CFTR	P13569	p.Ala1009Thr
CFTR	P13569	p.Pro439Ser
CFTR	P13569	p.Gly1349Ser
CFTR	P13569	p.Leu233Val
CFTR	P13569	p.Pro111Leu
CFTR	P13569	p.Arg31Cys
CFTR	P13569	p.Leu967Ser
CFTR	P13569	p.Gly576Ala
CFTR	P13569	p.Val201Met
CFTR	P13569	p.Gly213Glu
CFTR	P13569	p.Pro750Leu
CFTR	P13569	p.Cys866Tyr
CFTR	P13569	p.Arg851Gln
CFTR	P13569	p.Asp1377His
CFTR	P13569	p.Ser1373Ile
CFTR	P13569	p.Ala455Val
CFTR	P13569	p.Asp1270Asn
CFTR	P13569	p.Phe508Cys
CFTR	P13569	p.Ala198Pro
CFTR	P13569	p.Tyr301Cys
CFTR	P13569	p.Arg170His
CFTR	P13569	p.Gly1069Arg
CFTR	P13569	p.Gln1352His
CFTR	P13569	p.His1375Asn
CHD7	Q9P2D1	p.Asn2891Ser
CHD7	Q9P2D1	p.Lys79Arg
CHD7	Q9P2D1	p.Lys2312Thr
CHD7	Q9P2D1	p.Asn2651Ser
CHD7	Q9P2D1	p.Leu2146Pro
CHD7	Q9P2D1	p.Ala1999Thr
CHD7	Q9P2D1	p.Ser1702Asn
CHD7	Q9P2D1	p.Arg1592Trp
CHD7	Q9P2D1	p.Lys1122Asn
CHD7	Q9P2D1	p.Pro1587Leu
CHD7	Q9P2D1	p.Arg1820Gln
CHD7	Q9P2D1	p.Gly219Asp
CHD7	Q9P2D1	p.Pro108His
CHD7	Q9P2D1	p.Thr2738Met
CHD7	Q9P2D1	p.Asp2097Gly
CHD7	Q9P2D1	p.Ile2157Val
CHD7	Q9P2D1	p.Arg938Lys
CHD7	Q9P2D1	p.His68Tyr
CHD7	Q9P2D1	p.Ser699Thr
CHD7	Q9P2D1	p.Asp2197Asn
CHD7	Q9P2D1	p.Glu2191Lys
CHD7	Q9P2D1	p.Thr2494Ile
CHD7	Q9P2D1	p.Asp585Tyr
CHD7	Q9P2D1	p.Arg1943Gln
CHD7	Q9P2D1	p.Arg2062Trp
CHD7	Q9P2D1	p.Arg944His
CHD7	Q9P2D1	p.Thr2532Met
CHD7	Q9P2D1	p.Pro2880Leu
CHD7	Q9P2D1	p.Ala2789Val
CHD7	Q9P2D1	p.Asp993Tyr
CHD7	Q9P2D1	p.Ser252Leu
CHD7	Q9P2D1	p.Met80Ile
CHD7	Q9P2D1	p.Ser2084Gly
CHD7	Q9P2D1	p.Asp2119Gly
CHD7	Q9P2D1	p.Thr93Ala
CHD7	Q9P2D1	p.Ala2830Thr
CHD7	Q9P2D1	p.Arg2077Lys
CHD7	Q9P2D1	p.Met396Ile
CHD7	Q9P2D1	p.Ser1626Phe
CHD7	Q9P2D1	p.Pro2083Ser
CHD7	Q9P2D1	p.Ser2362Asn
CHD7	Q9P2D1	p.Arg1330Gln
CHD7	Q9P2D1	p.Ser1604Thr
CHD7	Q9P2D1	p.Leu2085Phe
CHD7	Q9P2D1	p.Ile1081Val
CHD7	Q9P2D1	p.Arg2361Lys
CHD7	Q9P2D1	p.Arg1317Cys
CHD7	Q9P2D1	p.Arg2449Thr
CHD7	Q9P2D1	p.Asp1791Glu
CHD7	Q9P2D1	p.Asn2891Thr
CHD7	Q9P2D1	p.Leu1794Pro
CHD7	Q9P2D1	p.Leu2074Pro
CHD7	Q9P2D1	p.Gly1290Arg
CHD7	Q9P2D1	p.Met2421Val
CHD7	Q9P2D1	p.Lys907Thr
CHD7	Q9P2D1	p.Arg944Ser
CHD7	Q9P2D1	p.Val2931Met
CHD7	Q9P2D1	p.Lys2464Glu
CHD7	Q9P2D1	p.Pro354Ala
CHD7	Q9P2D1	p.Arg1345Cys
CHD7	Q9P2D1	p.Leu1322Pro
CHD7	Q9P2D1	p.Lys2941Glu
CHD7	Q9P2D1	p.Arg1249Gln
CHD7	Q9P2D1	p.Asn329Ser
CHD7	Q9P2D1	p.Asp1866Gly
CHD7	Q9P2D1	p.Arg2513Gln
CHD7	Q9P2D1	p.Arg1053Cys
CHD7	Q9P2D1	p.Arg1155Cys
CHD7	Q9P2D1	p.Arg1620Trp
CHD7	Q9P2D1	p.His1108Tyr
CHD7	Q9P2D1	p.Arg2702Cys
CHD7	Q9P2D1	p.Arg947Gln
CHD7	Q9P2D1	p.Tyr192Cys
CHD7	Q9P2D1	p.Ser699Gly
CHD7	Q9P2D1	p.Thr894Ala
CHD7	Q9P2D1	p.Pro732Ala
CHD7	Q9P2D1	p.Thr917Met
CHD7	Q9P2D1	p.Arg2319Cys
CHD7	Q9P2D1	p.Ser2199Asn
CHD7	Q9P2D1	p.Asn2118Ser
CHD7	Q9P2D1	p.Gly1797Ala
CHD7	Q9P2D1	p.Leu1745Pro
CHD7	Q9P2D1	p.Pro159Ala
CHD7	Q9P2D1	p.Pro111Ser
CHD7	Q9P2D1	p.Pro558Ala
CHD7	Q9P2D1	p.Glu1323Lys
CHD7	Q9P2D1	p.Cys1251Arg
CHD7	Q9P2D1	p.Val1238Ile
CHD7	Q9P2D1	p.Tyr1325His
CHD7	Q9P2D1	p.Pro671Leu
CHD7	Q9P2D1	p.Gly2103Asp
CHD7	Q9P2D1	p.Leu2366Arg
CHD7	Q9P2D1	p.Gly121Ser
CHD7	Q9P2D1	p.Ala1950Thr
CHD7	Q9P2D1	p.Val2102Phe
CHD7	Q9P2D1	p.Asn2393Lys
CHD7	Q9P2D1	p.Ile1205Val
CHD7	Q9P2D1	p.Pro167Leu
CHD7	Q9P2D1	p.Asn604Lys
CHD7	Q9P2D1	p.Gly1617Asp
CHD7	Q9P2D1	p.Tyr1920Cys
CHD7	Q9P2D1	p.Arg2065Gly
CHD7	Q9P2D1	p.Asp1279Asn
CHD7	Q9P2D1	p.Met422Val
CHD7	Q9P2D1	p.Asp2038Asn
CHD7	Q9P2D1	p.Arg987Gln
CHD7	Q9P2D1	p.Asp1878Gly
CHD7	Q9P2D1	p.Gln254Glu
CHD7	Q9P2D1	p.Lys812Asn
CHD7	Q9P2D1	p.Thr2952Ser
CHD7	Q9P2D1	p.Cys2093Tyr
CHD7	Q9P2D1	p.Thr2112Met
CHD7	Q9P2D1	p.Thr942Ala
CHD7	Q9P2D1	p.Pro439Ser
CHD7	Q9P2D1	p.Ala99Pro
CHD7	Q9P2D1	p.Ile1081Ser
CHD7	Q9P2D1	p.Glu2483Lys
CHD7	Q9P2D1	p.Arg2065His
CHD7	Q9P2D1	p.Lys1457Gln
CHD7	Q9P2D1	p.Ala2733Thr
CHD7	Q9P2D1	p.Asp2249Glu
CHD7	Q9P2D1	p.Asn349Ser
CHD7	Q9P2D1	p.Asn982Ser
CHD7	Q9P2D1	p.Gly1617Ser
CHD7	Q9P2D1	p.Pro2683Ser
CHD7	Q9P2D1	p.Glu1203Gln
CHD7	Q9P2D1	p.Val344Ile
CHD7	Q9P2D1	p.Ala179Thr
CHD7	Q9P2D1	p.Met475Leu
CHD7	Q9P2D1	p.Gly2488Asp
CHD7	Q9P2D1	p.Met1163Val
CHD7	Q9P2D1	p.Asp728Asn
CHD7	Q9P2D1	p.Gly975Arg
CHD7	Q9P2D1	p.Tyr72Cys
CHD7	Q9P2D1	p.Pro86Arg
CHD7	Q9P2D1	p.Val2102Ile
CHD7	Q9P2D1	p.Ser91Asn
CHD7	Q9P2D1	p.Asp1379Ala
CHD7	Q9P2D1	p.Gly1619Val
CHD7	Q9P2D1	p.Thr298Ala
CHD7	Q9P2D1	p.Met41Ile
CHD7	Q9P2D1	p.Thr730Ile
CHD7	Q9P2D1	p.Thr689Met
CHD7	Q9P2D1	p.Gly5Arg
CHD7	Q9P2D1	p.Arg2495Ser
CHD7	Q9P2D1	p.Asn336Asp
CHD7	Q9P2D1	p.Pro731Leu
CHD7	Q9P2D1	p.Arg1100His
CHD7	Q9P2D1	p.Asp2126Val
CHD7	Q9P2D1	p.Phe1576Cys
CHD7	Q9P2D1	p.Ala1814Thr
CLCN2	P51788	p.Arg73His
CLCN2	P51788	p.Arg646Gln
CLCN2	P51788	p.Ser758Asn
CLCN2	P51788	p.Gly44Arg
CLCN2	P51788	p.Arg747His
CLCN2	P51788	p.Phe82Leu
CLCN2	P51788	p.Ser719Leu
CLCN2	P51788	p.Arg577Gln
CLCN2	P51788	p.Gly715Glu
CLCN2	P51788	p.Glu718Asp
CLCN2	P51788	p.Arg68His
CLCN2	P51788	p.Arg644Cys
CLCN2	P51788	p.Gly199Ala
CLCN2	P51788	p.Thr668Ser
CLCN2	P51788	p.Arg235Gln
CLCN2	P51788	p.Ala760Val
CLCN2	P51788	p.Arg688Gln
CLCN2	P51788	p.Arg725Trp
CLCN2	P51788	p.Pro48Arg
CLN3	Q13286	p.Thr345Ser
CLN3	Q13286	p.Arg89Gln
CLN3	Q13286	p.Ser69Leu
CLN3	Q13286	p.His146Tyr
CLN3	Q13286	p.Leu437Phe
CLN3	Q13286	p.Leu217Met
CLN3	Q13286	p.Arg338Cys
CLN3	Q13286	p.Ile254Thr
CLN3	Q13286	p.Pro23Ser
CLN3	Q13286	p.His84Asn
CLN3	Q13286	p.Leu222Gln
CLN3	Q13286	p.Val374Ile
CLN3	Q13286	p.Arg343His
CLN3	Q13286	p.Leu373Val
CLN3	Q13286	p.Val390Met
CLN3	Q13286	p.Pro81Leu
CLN3	Q13286	p.Thr256Ile
CLN3	Q13286	p.Ser421Phe
CLN3	Q13286	p.Phe11Ser
CLN3	Q13286	p.Ala158Thr
CLN3	Q13286	p.Pro259Leu
CLN3	Q13286	p.Met409Val
CLN3	Q13286	p.Val140Ile
CLN3	Q13286	p.Tyr326His
CLN3	Q13286	p.Leu121Val
CLN3	Q13286	p.Thr80Ser
CLN3	Q13286	p.Arg255Lys
CLN3	Q13286	p.Phe90Leu
CLN3	Q13286	p.Ser131Asn
CLN3	Q13286	p.Thr412Ala
CLN3	Q13286	p.Val130Ile
CLN3	Q13286	p.Gly206Ser
CLN3	Q13286	p.Gly3Asp
CLN3	Q13286	p.Arg338His
CLN3	Q13286	p.Pro287Ser
CLN3	Q13286	p.Ala388Val
CLN3	Q13286	p.Leu313Pro
CLN3	Q13286	p.Arg127Gln
CLN3	Q13286	p.Ser314Asn
CLN3	Q13286	p.Glu257Lys
CLN3	Q13286	p.His404Asn
CLN3	Q13286	p.His404Tyr
CLN3	Q13286	p.Trp283Cys
CLN3	Q13286	p.Asp362Glu
CLN3	Q13286	p.Arg272Trp
CLN3	Q13286	p.Ala196Ser
CLN3	Q13286	p.Ala103Val
CLN3	Q13286	p.Arg405Trp
CLN3	Q13286	p.Pro252Ser
CLN5	O75503	p.Met1Thr
CLN5	O75503	p.Met1Lys
CLN6	Q9NWW5	p.Arg106Cys
CLN6	Q9NWW5	p.Thr4Met
CLN6	Q9NWW5	p.Ser194Ile
CLN6	Q9NWW5	p.Gly17Ser
CLN6	Q9NWW5	p.Ala18Val
CLN6	Q9NWW5	p.Gly228Ser
CLN6	Q9NWW5	p.Arg250Gly
CLN6	Q9NWW5	p.Glu2Lys
CLN6	Q9NWW5	p.Val214Leu
CLN6	Q9NWW5	p.Arg250His
CLN6	Q9NWW5	p.Phe266Ser
CLN6	Q9NWW5	p.Arg252His
CLN6	Q9NWW5	p.Ala274Val
CLN6	Q9NWW5	p.Leu270Pro
CLN6	Q9NWW5	p.Ala22Ser
CLN6	Q9NWW5	p.Arg110His
CLN6	Q9NWW5	p.Leu108Val
CLN6	Q9NWW5	p.Ala243Val
CLN6	Q9NWW5	p.Ile121Met
CLN6	Q9NWW5	p.Phe236Val
CLN6	Q9NWW5	p.Thr40Met
CLN6	Q9NWW5	p.Gly259Arg
CLN6	Q9NWW5	p.Ile188Thr
CLN6	Q9NWW5	p.Thr93Met
CLN6	Q9NWW5	p.Phe85Leu
CLN6	Q9NWW5	p.Ala22Thr
CLN6	Q9NWW5	p.Glu102Lys
CLN6	Q9NWW5	p.Asp46Asn
CLN6	Q9NWW5	p.Gly21Val
CLN6	Q9NWW5	p.Ile119Met
CLN6	Q9NWW5	p.Gly15Cys
CLN6	Q9NWW5	p.Arg39His
CLN6	Q9NWW5	p.Lys201Glu
CLN6	Q9NWW5	p.Ala301Gly
CLN6	Q9NWW5	p.Glu2Gly
CLN6	Q9NWW5	p.Ser308Thr
CLN6	Q9NWW5	p.Phe95Leu
CLN6	Q9NWW5	p.Pro209Ser
CLN6	Q9NWW5	p.Met87Val
CLN6	Q9NWW5	p.Ala240Thr
CLN8	Q9UBY8	p.Gln99Arg
CLN8	Q9UBY8	p.Arg282Gln
CLN8	Q9UBY8	p.Met200Thr
CLN8	Q9UBY8	p.Asn125Ser
CLN8	Q9UBY8	p.Leu16Met
CLN8	Q9UBY8	p.Val38Ile
CLN8	Q9UBY8	p.Glu269Gly
CLN8	Q9UBY8	p.Ala67Val
CLN8	Q9UBY8	p.Trp102Leu
CLN8	Q9UBY8	p.Ala30Thr
CLN8	Q9UBY8	p.Glu186Lys
CLN8	Q9UBY8	p.Ala266Thr
CLN8	Q9UBY8	p.Thr163Met
CLN8	Q9UBY8	p.Arg129Gln
CLN8	Q9UBY8	p.Glu269Val
CLN8	Q9UBY8	p.Val136Phe
CLN8	Q9UBY8	p.Asp6His
CLN8	Q9UBY8	p.Asn125Thr
CLN8	Q9UBY8	p.Ser176Phe
CLN8	Q9UBY8	p.Ala96Val
CLN8	Q9UBY8	p.Asp17Gly
CLN8	Q9UBY8	p.Ala30Ser
CLN8	Q9UBY8	p.Pro260Leu
CLN8	Q9UBY8	p.Thr242Met
CLN8	Q9UBY8	p.Phe32Val
CLN8	Q9UBY8	p.Leu36Phe
CLN8	Q9UBY8	p.Leu16Arg
CLN8	Q9UBY8	p.Tyr18Phe
CLN8	Q9UBY8	p.Leu133Phe
CLN8	Q9UBY8	p.Thr26Met
CLN8	Q9UBY8	p.Asp6Gly
CLN8	Q9UBY8	p.Arg70His
CLN8	Q9UBY8	p.Arg59Thr
CLN8	Q9UBY8	p.Asn259Ser
CLN8	Q9UBY8	p.Thr208Asn
CLN8	Q9UBY8	p.Ser20Cys
CLN8	Q9UBY8	p.Gln279His
CLN8	Q9UBY8	p.Arg129Trp
CLN8	Q9UBY8	p.Phe32Leu
CLN8	Q9UBY8	p.Leu207Arg
CLPB	Q9H078	p.Arg628Cys
CNNM2	Q9H8M5	p.Ala671Val
CNNM2	Q9H8M5	p.Thr730Ala
CNNM2	Q9H8M5	p.Pro773Leu
CNNM2	Q9H8M5	p.Gly402Val
CNNM2	Q9H8M5	p.Gln17Glu
CNNM2	Q9H8M5	p.Lys578Asn
CNNM2	Q9H8M5	p.Val346Ala
COG1	Q8WTW3	p.Glu219Gln
COG1	Q8WTW3	p.Arg12Trp
COG1	Q8WTW3	p.Met386Thr
COG1	Q8WTW3	p.Gln301His
COG1	Q8WTW3	p.Val373Met
COG1	Q8WTW3	p.Gly67Val
COG1	Q8WTW3	p.Arg889Gln
COG1	Q8WTW3	p.Ser134Leu
COG1	Q8WTW3	p.Ala20Pro
COG1	Q8WTW3	p.Val869Met
COG1	Q8WTW3	p.Ala181Val
COG1	Q8WTW3	p.Arg89Cys
COG1	Q8WTW3	p.Leu280Met
COG1	Q8WTW3	p.Ser440Gly
COG1	Q8WTW3	p.Met918Val
COG1	Q8WTW3	p.Met51Ile
COG1	Q8WTW3	p.Gly653Glu
COG1	Q8WTW3	p.Ala9Val
COG1	Q8WTW3	p.His323Asn
COG1	Q8WTW3	p.Glu29Asp
COG4	Q9H9E3	p.Leu404Met
COG5	Q9UP83	p.Ala93Val
COG5	Q9UP83	p.Met397Val
COG5	Q9UP83	p.Tyr481Cys
COG5	Q9UP83	p.Phe461Leu
COG5	Q9UP83	p.Ala54Pro
COG5	Q9UP83	p.Pro377Leu
COG5	Q9UP83	p.Leu287Phe
COG5	Q9UP83	p.His452Arg
COG5	Q9UP83	p.Ile182Val
COG5	Q9UP83	p.Gln435Arg
COG6	Q9Y2V7	p.Arg587Cys
COG6	Q9Y2V7	p.Phe383Leu
COG6	Q9Y2V7	p.Pro356Ser
COG6	Q9Y2V7	p.Ile104Val
COG6	Q9Y2V7	p.Gln559Leu
COG6	Q9Y2V7	p.Asn203His
COG6	Q9Y2V7	p.Arg121His
COG6	Q9Y2V7	p.Asp107Val
COG6	Q9Y2V7	p.Arg306Met
COG6	Q9Y2V7	p.Ala13Thr
COG6	Q9Y2V7	p.Val487Ile
COG6	Q9Y2V7	p.Asn87Ser
COG7	P83436	p.Met280Val
COG7	P83436	p.Ile284Phe
COG7	P83436	p.Val395Met
COG7	P83436	p.Ala696Val
COG7	P83436	p.Ala29Val
COG7	P83436	p.Arg573Trp
COG7	P83436	p.Asp716Asn
COG7	P83436	p.Ile469Val
COG7	P83436	p.Ala618Thr
COG7	P83436	p.Ala658Gly
COG7	P83436	p.Ala511Gly
COG7	P83436	p.Ala136Thr
COG7	P83436	p.Leu379Val
COG7	P83436	p.Arg766Trp
COG7	P83436	p.Ser81Ala
COG7	P83436	p.His393Arg
COG7	P83436	p.Gln241Lys
COG7	P83436	p.Val279Ile
COG8	Q96MW5	p.Arg336Trp
COG8	Q96MW5	p.Glu311Lys
COG8	Q96MW5	p.Pro531Ser
COG8	Q96MW5	p.Thr561Met
COG8	Q96MW5	p.Gly360Glu
COQ9	O75208	p.Met281Val
COQ9	O75208	p.Arg271His
COQ9	O75208	p.Leu209Val
COQ9	O75208	p.Ala135Val
COQ9	O75208	p.His148Pro
COQ9	O75208	p.Gln169Glu
COQ9	O75208	p.Ala113Thr
COQ9	O75208	p.Arg27Gly
COQ9	O75208	p.Lys288Asn
COQ9	O75208	p.Ile121Thr
COQ9	O75208	p.Arg102His
COQ9	O75208	p.Leu108Arg
COQ9	O75208	p.Asp279Asn
COX10	Q12887	p.Ala261Ser
COX10	Q12887	p.Arg58His
COX10	Q12887	p.Cys343Arg
COX10	Q12887	p.Trp22Arg
COX10	Q12887	p.Leu258His
CPT1A	P50416	p.Met489Ile
CPT1A	P50416	p.Ala275Thr
CPT1A	P50416	p.Gly49Ser
CPT1A	P50416	p.Asn733Ser
CPT1A	P50416	p.Tyr186Cys
CPT1A	P50416	p.Lys200Glu
CPT1A	P50416	p.Arg123Cys
CPT1A	P50416	p.Val65Ala
CPT1A	P50416	p.Arg316Gly
CPT1A	P50416	p.Phe46Leu
CPT1A	P50416	p.Ser34Pro
CPT2	P23786	p.Glu545Ala
CPT2	P23786	p.Pro520Leu
CPT2	P23786	p.Thr150Ala
CPT2	P23786	p.Pro227Leu
CPT2	P23786	p.Met307Ile
CPT2	P23786	p.Glu285Lys
CPT2	P23786	p.Val318Gly
CPT2	P23786	p.Pro196Leu
CPT2	P23786	p.Met342Thr
CPT2	P23786	p.Phe516Ser
CPT2	P23786	p.Asn130His
CPT2	P23786	p.Arg225His
CPT2	P23786	p.Lys228Arg
CPT2	P23786	p.Asp118Gly
CPT2	P23786	p.Arg503His
CPT2	P23786	p.Phe448Leu
CPT2	P23786	p.Glu386Asp
CPT2	P23786	p.Glu487Ala
CSF1R	P07333	p.Val474Ile
CSF1R	P07333	p.Val869Gly
CSF1R	P07333	p.Arg921Pro
CSF1R	P07333	p.Val5Leu
CSF1R	P07333	p.Gln874His
CSF1R	P07333	p.Arg921Trp
CSF1R	P07333	p.Gln173Arg
CSF1R	P07333	p.Gly436Ser
CSF1R	P07333	p.Pro693His
CSF1R	P07333	p.Glu739Asp
CTNS	O60931	p.Pro111Leu
CTNS	O60931	p.Asp324Asn
CTNS	O60931	p.Arg119His
CTNS	O60931	p.Val32Ile
CTNS	O60931	p.Met148Ile
CTNS	O60931	p.Arg232Cys
CTNS	O60931	p.Phe336Leu
CTNS	O60931	p.Arg119Cys
CTNS	O60931	p.Ser39Leu
CTNS	O60931	p.Lys292Arg
CTNS	O60931	p.Val136Gly
CTNS	O60931	p.Val28Leu
CTNS	O60931	p.Val42Ile
CTNS	O60931	p.Arg232His
DMP1	Q13316	p.Asn483Thr
DMP1	Q13316	p.Ser225Asn
DMP1	Q13316	p.Arg310Lys
DMP1	Q13316	p.Lys124Gln
DMP1	Q13316	p.Arg272His
DMP1	Q13316	p.Glu31Lys
DMP1	Q13316	p.Leu282Ile
DMP1	Q13316	p.Glu470Lys
DMP1	Q13316	p.Thr143Ile
DMP1	Q13316	p.Asp117Asn
DMP1	Q13316	p.Pro220Thr
DMP1	Q13316	p.Met237Val
DMP1	Q13316	p.Lys97Glu
DMP1	Q13316	p.Ile486Val
DMP1	Q13316	p.Gly315Arg
DMP1	Q13316	p.Ser4Thr
DMP1	Q13316	p.Glu445Lys
DOLK	Q9UPQ8	p.Ile480Val
DOLK	Q9UPQ8	p.Arg211Cys
DOLK	Q9UPQ8	p.Met234Val
DOLK	Q9UPQ8	p.Tyr360Cys
DOLK	Q9UPQ8	p.Arg377His
DOLK	Q9UPQ8	p.Ala25Thr
DOLK	Q9UPQ8	p.Arg389Gln
DOLK	Q9UPQ8	p.Phe73Leu
DOLK	Q9UPQ8	p.Leu300Phe
DOLK	Q9UPQ8	p.Trp44Arg
DOLK	Q9UPQ8	p.Ala302Val
DOLK	Q9UPQ8	p.Ser242Asn
DOLK	Q9UPQ8	p.Phe372Ile
DPM1	O60762	p.Arg14Trp
DPM1	O60762	p.Arg8Cys
DPM2	O94777	p.Leu30Val
DPYD	Q12882	p.Arg592Trp
DPYD	Q12882	p.Ser350Pro
DPYD	Q12882	p.Ala551Thr
DPYD	Q12882	p.Ser492Leu
DPYD	Q12882	p.Ser534Asn
DPYD	Q12882	p.Pro527Leu
DPYD	Q12882	p.Arg235Trp
DPYD	Q12882	p.Ala513Gly
DPYD	Q12882	p.Arg332Gln
DPYD	Q12882	p.Gln407Arg
DPYD	Q12882	p.Ala450Gly
DPYD	Q12882	p.Thr343Ser
DPYS	Q14117	p.Gly44Val
DPYS	Q14117	p.Ile273Val
DPYS	Q14117	p.Asn286Tyr
DUOX2	Q9NRD8	p.Ala1277Gly
DUOX2	Q9NRD8	p.Trp178Leu
DUOX2	Q9NRD8	p.Asp932Asn
DUOX2	Q9NRD8	p.Arg510Trp
DUOX2	Q9NRD8	p.Arg1478Trp
DUOX2	Q9NRD8	p.Glu1546Gly
DUOX2	Q9NRD8	p.Pro609Ser
DUOX2	Q9NRD8	p.Ser1173Phe
DUOX2	Q9NRD8	p.Thr865Pro
DUOX2	Q9NRD8	p.Glu753Lys
DUOX2	Q9NRD8	p.Ala1014Val
DUOX2	Q9NRD8	p.Val1078Met
DUOX2	Q9NRD8	p.Glu641Lys
DUOX2	Q9NRD8	p.Ser166Arg
DUOX2	Q9NRD8	p.Arg799Trp
DUOX2	Q9NRD8	p.Arg1033His
DUOX2	Q9NRD8	p.Val1274Met
DUOX2	Q9NRD8	p.Gly68Cys
DUOX2	Q9NRD8	p.Ile1346Val
DUOX2	Q9NRD8	p.Asn892Lys
DUOX2	Q9NRD8	p.Val1043Met
DUOX2	Q9NRD8	p.Arg1492Cys
DUOX2	Q9NRD8	p.Ser114Tyr
DUOX2	Q9NRD8	p.Pro1350Leu
DUOX2	Q9NRD8	p.Val738Met
DUOX2	Q9NRD8	p.Gln1177His
DUOX2	Q9NRD8	p.His1540Pro
DUOX2	Q9NRD8	p.Ser855Phe
DUOX2	Q9NRD8	p.Arg1211Cys
DUOX2	Q9NRD8	p.Pro1165Leu
DUOX2	Q9NRD8	p.Lys1524Asn
DUOX2	Q9NRD8	p.Gly105Glu
DUOX2	Q9NRD8	p.Gly835Asp
DUOX2	Q9NRD8	p.Ala126Val
DUOX2	Q9NRD8	p.Arg764Gln
DUOX2	Q9NRD8	p.Pro1391Ala
DUOX2	Q9NRD8	p.Ala1230Val
DUOX2	Q9NRD8	p.Pro318His
EGF	P01133	p.Asp257His
EGF	P01133	p.Gly919Arg
EGF	P01133	p.Ala1025Ser
EGF	P01133	p.Gly1177Ala
EGF	P01133	p.Ser16Thr
EGF	P01133	p.Gly1116Cys
EGF	P01133	p.Gly575Arg
EGF	P01133	p.Ala1037Val
ENPP1	P22413	p.Tyr600His
ENPP1	P22413	p.Pro52Ser
ENPP1	P22413	p.Val878Ala
ENPP1	P22413	p.Gly219Arg
ENPP1	P22413	p.Asn746His
ENPP1	P22413	p.Pro250Leu
ENPP1	P22413	p.Lys432Asn
ENPP1	P22413	p.Asp276Asn
ENPP1	P22413	p.Arg774Cys
ENPP1	P22413	p.Arg481Trp
ENPP1	P22413	p.Arg349Lys
ENPP1	P22413	p.Tyr268His
ENPP1	P22413	p.Arg886Thr
ENPP1	P22413	p.Gly586Arg
ENPP1	P22413	p.Arg111His
ENPP1	P22413	p.Pro305Thr
ENPP1	P22413	p.Gly242Glu
ENPP1	P22413	p.Ser216Tyr
ENPP1	P22413	p.Val697Met
ETFA	P13804	p.Ile276Leu
ETFA	P13804	p.Val123Ile
ETFA	P13804	p.Thr178Arg
ETFA	P13804	p.Ile148Val
ETFA	P13804	p.Arg249His
ETFA	P13804	p.Gly72Asp
ETFB	P38117	p.Arg76His
ETFB	P38117	p.Pro93Leu
ETFB	P38117	p.Val237Ile
ETFB	P38117	p.Glu243Ala
FBN1	P35555	p.Lys2851Glu
FBN1	P35555	p.Ser1438Asn
FBN1	P35555	p.Thr1662Lys
FBN1	P35555	p.Ala42Pro
FBN1	P35555	p.Val2119Met
FBN1	P35555	p.Asn2356Ser
FBN1	P35555	p.Arg2726Gln
FBN1	P35555	p.Cys1444Ser
FBN1	P35555	p.Ser2361Trp
FBN1	P35555	p.Tyr2236Cys
FBN1	P35555	p.Ser1481Gly
FBN1	P35555	p.Arg2726Trp
FBN1	P35555	p.Arg516Gln
FBN1	P35555	p.Phe2804Leu
FBN1	P35555	p.Ser2353Gly
FBN1	P35555	p.Met2864Lys
FBN1	P35555	p.Glu768Ala
FBN1	P35555	p.Glu383Lys
FBN1	P35555	p.Met977Ile
FBN1	P35555	p.Trp2371Cys
FBN1	P35555	p.Tyr2236Phe
FBN1	P35555	p.Gly1294Val
FBN1	P35555	p.Arg165Pro
FBN1	P35555	p.Ile866Val
FBN1	P35555	p.Gly585Arg
FBN1	P35555	p.Glu812Lys
FBN1	P35555	p.Asp2757Gly
FBN1	P35555	p.Ser2547Ile
FBN1	P35555	p.Cys2631Tyr
FBN1	P35555	p.Val1805Ile
FBN1	P35555	p.Thr1547Ile
FBN1	P35555	p.Glu616Lys
FBN1	P35555	p.Gly2703Val
FBN1	P35555	p.Ile1498Val
FBN1	P35555	p.Glu2009Lys
FBN1	P35555	p.Val2412Ala
FBN1	P35555	p.Arg565Gln
FBN1	P35555	p.Asn1907Ser
FBN1	P35555	p.Asp2247Gly
FBN1	P35555	p.Glu2105Gln
FBN1	P35555	p.Glu1477Lys
FBN1	P35555	p.Cys1195Tyr
FBN1	P35555	p.Lys272Gln
FBN1	P35555	p.Ile1909Thr
FBN1	P35555	p.Glu638Asp
FBN1	P35555	p.Gly2618Arg
FBN1	P35555	p.Gly139Arg
FBN1	P35555	p.Asp1197Asn
FBN1	P35555	p.Gly197Arg
FBN1	P35555	p.Gly905Arg
FBN1	P35555	p.Arg485Cys
FBN1	P35555	p.Arg2776Gln
FBN1	P35555	p.Thr2032Ser
FBN1	P35555	p.Ala559Val
FBN1	P35555	p.Ser2557Pro
FBN1	P35555	p.Leu2308Pro
FBN1	P35555	p.Cys2011Tyr
FBN1	P35555	p.Gly585Ala
FBN1	P35555	p.Arg1066Thr
FBN1	P35555	p.Asp530Gly
FBN1	P35555	p.Lys2848Thr
FBN1	P35555	p.Arg2694Gln
FBN1	P35555	p.Arg2150Cys
FBN1	P35555	p.Gly127Arg
FBN1	P35555	p.Gly509Cys
FBN1	P35555	p.Arg961Lys
FBN1	P35555	p.Asp730Asn
FBN1	P35555	p.Asn2740Asp
FBN1	P35555	p.Pro840Leu
FBN1	P35555	p.Gly560Ser
FBN1	P35555	p.Val2234Met
FBN1	P35555	p.Asn1030Ser
FBN1	P35555	p.Arg976His
FBN1	P35555	p.His1187Arg
FBN1	P35555	p.Leu17Ser
FBN1	P35555	p.Asn736Asp
FBN1	P35555	p.Asn2533Ser
FBN1	P35555	p.Pro428Thr
FBN1	P35555	p.Arg233Cys
FBN1	P35555	p.Asp1973Gly
FBN1	P35555	p.Asn1991Tyr
FBN1	P35555	p.Ser1936Gly
FBN1	P35555	p.Tyr2314Cys
FBN1	P35555	p.Asp2860Gly
FBN1	P35555	p.Asn1907Asp
FBN1	P35555	p.Arg327Thr
FBN1	P35555	p.Cys2170Tyr
FBN1	P35555	p.Arg429Gln
FBN1	P35555	p.Val449Ile
FBN1	P35555	p.Ala1439Val
FBN1	P35555	p.Thr848Asn
FBN1	P35555	p.Ala691Pro
FBN1	P35555	p.Lys2510Arg
FBN1	P35555	p.Ile2616Val
FBN1	P35555	p.Gly1591Glu
FBN1	P35555	p.Gly1058Ser
FBN1	P35555	p.Asn156Asp
FBN1	P35555	p.Glu1139Gln
FBN1	P35555	p.Ser1550Cys
FBN1	P35555	p.Met977Arg
FBN1	P35555	p.His1041Gln
FBN1	P35555	p.Pro1141Leu
FBN1	P35555	p.Asp2166His
FBN1	P35555	p.Asp51Glu
FBN1	P35555	p.Lys2821Gln
FBN1	P35555	p.Cys1444Tyr
FBN1	P35555	p.Gly2798Glu
FBN1	P35555	p.Gly46Asp
FBN1	P35555	p.Cys792Phe
FBN1	P35555	p.Val2771Ile
FBN1	P35555	p.Asp1240Asn
FBN1	P35555	p.Lys1802Arg
FBN1	P35555	p.Glu1651Lys
FBN1	P35555	p.Arg485Leu
FBN1	P35555	p.Tyr20Cys
FBN1	P35555	p.Gln780Leu
FBN1	P35555	p.Asn1926Asp
FBN1	P35555	p.Leu1007Arg
FBN1	P35555	p.Val1667Ile
FBN1	P35555	p.Arg2694Gly
FBN1	P35555	p.Arg2554Trp
FBN1	P35555	p.Gly343Arg
FBN1	P35555	p.Asn615Ser
FBN1	P35555	p.Asn543Ile
FBN1	P35555	p.Pro1521Thr
FBN1	P35555	p.Cys2331Tyr
FBN1	P35555	p.Asn1369Ser
FBN1	P35555	p.Arg627His
FBN1	P35555	p.Pro886Leu
FBN1	P35555	p.Asp2320Val
FBN1	P35555	p.Glu2742Asp
FBN1	P35555	p.Asp2015Asn
FBN1	P35555	p.Gly1169Val
FBN1	P35555	p.Val916Met
FBN1	P35555	p.Asn2526Ser
FBN1	P35555	p.Cys1719Arg
FBN1	P35555	p.Cys2230Trp
FBN1	P35555	p.Asn2767Ser
FBN1	P35555	p.Phe2817Val
FBN1	P35555	p.Tyr2827Ser
FBN1	P35555	p.Gly2091Asp
FBN1	P35555	p.Thr2101Met
FBN1	P35555	p.Cys2455Arg
FBN1	P35555	p.Met1230Thr
FBN1	P35555	p.Val2568Met
FBN1	P35555	p.Leu674Phe
FBN1	P35555	p.Gly2395Val
FBN1	P35555	p.Asp2249Gly
FBN1	P35555	p.Ile263Val
FBN1	P35555	p.Met1714Ile
FBN1	P35555	p.His87Arg
FBN1	P35555	p.Gly77Arg
FBN1	P35555	p.Val2358Ile
FBN1	P35555	p.Glu1297Gly
FBN1	P35555	p.Gly1987Arg
FBN1	P35555	p.Pro698Leu
FBN1	P35555	p.Arg861Gln
FBN1	P35555	p.Tyr1509Cys
FBN1	P35555	p.Thr1321Ile
FBN1	P35555	p.Thr2733Arg
FBN1	P35555	p.His1130Arg
FBN1	P35555	p.Pro399Ala
FBN1	P35555	p.Val412Asp
FBN1	P35555	p.Pro1506Ser
FBN1	P35555	p.Gly1169Asp
FBN1	P35555	p.Asn1168Ser
FBN1	P35555	p.Pro2471Arg
FBN1	P35555	p.Arg1170His
FBN1	P35555	p.Thr1529Asn
FBN1	P35555	p.Arg96Thr
FBN1	P35555	p.Asn1205Ser
FBN1	P35555	p.Pro75Ser
FBN1	P35555	p.His50Leu
FBN1	P35555	p.Arg2311His
FBN1	P35555	p.Glu1005Lys
FBN1	P35555	p.Asn2740Ser
FBN1	P35555	p.Ile1909Leu
FBN1	P35555	p.Asn2665Ser
FBN1	P35555	p.Lys2088Asn
FBN1	P35555	p.Gly518Val
FBN1	P35555	p.Gly905Glu
FBN1	P35555	p.Asn2650Ser
FBN1	P35555	p.Ile846Thr
FBN1	P35555	p.Glu1852Gly
FBN1	P35555	p.Ser2660Arg
FBN1	P35555	p.Met1888Ile
FBN1	P35555	p.Asp978Glu
FBN1	P35555	p.Gly2636Ser
FBN1	P35555	p.Arg1262Lys
FBN1	P35555	p.Val1436Leu
FBN1	P35555	p.Pro1837Ser
FBN1	P35555	p.Cys2302Ser
FBN1	P35555	p.Ile2023Thr
FBN1	P35555	p.Lys138Gln
FBN1	P35555	p.Pro2100Leu
FBN1	P35555	p.Gly2027Val
FBN1	P35555	p.Pro2700Leu
FBN1	P35555	p.Asp1446Val
FBN1	P35555	p.Gly422Glu
FBN1	P35555	p.Pro1424Ala
FBN1	P35555	p.Ser2047Phe
FBN1	P35555	p.Ile2616Met
FBN1	P35555	p.Glu2209Ala
FBN1	P35555	p.Asp1448Gly
FBN1	P35555	p.Glu281Asp
FBN1	P35555	p.Cys377Arg
FBN1	P35555	p.Ile1974Thr
FBN1	P35555	p.Ala1015Thr
FBN1	P35555	p.Asn1489Ser
FBN1	P35555	p.Met124Val
FBN1	P35555	p.Ile2350Val
FBN1	P35555	p.Pro698Ser
FBN1	P35555	p.Gly47Ser
FBN1	P35555	p.Pro274His
FBN1	P35555	p.Ile849Met
FBN1	P35555	p.Thr524Met
FBN1	P35555	p.Arg2730Gln
FBN1	P35555	p.Val1128Ile
FBN1	P35555	p.Ser2832Gly
FBN1	P35555	p.Arg954His
FBN1	P35555	p.Tyr2149Cys
FBN1	P35555	p.Gly2514Arg
FBN1	P35555	p.Asp2013Val
FBN1	P35555	p.Lys2460Arg
FBN1	P35555	p.Gly2270Cys
FBN1	P35555	p.Gly2691Ser
FBN1	P35555	p.Val1580Met
FBN1	P35555	p.Arg464Gly
FBN1	P35555	p.Ile1076Leu
FBN1	P35555	p.His118Arg
FBN1	P35555	p.Met1576Thr
FBN1	P35555	p.His2374Arg
FBN1	P35555	p.Gly1482Ser
FBN1	P35555	p.Gly626Arg
FBN1	P35555	p.Val2018Ile
FBN1	P35555	p.Pro430Leu
FBN1	P35555	p.Arg609His
FBN1	P35555	p.Ala2824Asp
FBN1	P35555	p.Glu915Lys
FBN1	P35555	p.Ala709Gly
FBN1	P35555	p.His2139Arg
FBN1	P35555	p.Cys2204Tyr
FBN1	P35555	p.Arg2554Gln
FBN1	P35555	p.Glu1811Lys
FBN1	P35555	p.Trp2371Arg
FBN1	P35555	p.Thr968Ile
FBN1	P35555	p.Asn28Ser
FBN1	P35555	p.Ala500Pro
FBN1	P35555	p.Gly2195Arg
FBN1	P35555	p.Cys2331Ser
FBN1	P35555	p.Arg398Lys
FBN1	P35555	p.Gly2351Ser
FBN1	P35555	p.Ala686Thr
FBN1	P35555	p.Tyr798Cys
FBN1	P35555	p.Gly1127Ser
FBN1	P35555	p.Glu1584Lys
FBN1	P35555	p.Ile724Thr
FBN1	P35555	p.Asp1479Glu
FBN1	P35555	p.Gly2595Val
FBN1	P35555	p.Ser1861Asn
FBN1	P35555	p.Ala986Thr
FBN1	P35555	p.Gly301Val
FBN1	P35555	p.Asn2449Ser
FBN1	P35555	p.Val1172Met
FBN1	P35555	p.Glu2717Lys
FBN1	P35555	p.His1336Arg
FBN1	P35555	p.Ser2361Leu
FBN1	P35555	p.Pro1258Ser
FBN1	P35555	p.Phe2556Val
FBN1	P35555	p.Thr1020Ala
FBN1	P35555	p.Ser346Pro
FBN1	P35555	p.Ala2655Val
FBN1	P35555	p.Arg1832His
FBN1	P35555	p.Gly1334Asp
FBN1	P35555	p.Leu1405Arg
FBXL4	Q9UKA2	p.Ser342Cys
FGF23	Q9GZV9	p.Ser71Gly
FGF23	Q9GZV9	p.Met19Ile
FGF23	Q9GZV9	p.Glu111Lys
FGF8	P55075	p.Pro26Leu
FGFR1	P11362	p.Ser96Cys
FGFR1	P11362	p.Asp554Asn
FGFR1	P11362	p.Ser125Leu
FGFR1	P11362	p.Val71Leu
FGFR1	P11362	p.Met456Ile
FGFR1	P11362	p.Val664Leu
FGFR1	P11362	p.Trp155Arg
FGFR1	P11362	p.Pro252Thr
FGFR1	P11362	p.Arg822His
FGFR1	P11362	p.Glu360Lys
FGFR1	P11362	p.Gly539Arg
FGFR1	P11362	p.Ala263Thr
FGFR1	P11362	p.Trp4Cys
FGFR1	P11362	p.Lys139Glu
FGFR1	P11362	p.Val664Met
FGFR1	P11362	p.Tyr613Cys
FGFR1	P11362	p.Met719Val
FGFR3	P22607	p.Arg200Cys
FGFR3	P22607	p.Arg728Gln
FGFR3	P22607	p.Glu322Lys
FGFR3	P22607	p.Thr79Ser
FGFR3	P22607	p.Ile494Val
FGFR3	P22607	p.Arg238Trp
FGFR3	P22607	p.Glu360Lys
FGFR3	P22607	p.Ala352Val
FGFR3	P22607	p.Ser130Phe
FGFR3	P22607	p.Arg112Gln
FGFR3	P22607	p.Asn540Asp
FGFR3	P22607	p.Arg116Cys
FGFR3	P22607	p.Cys228Arg
FGFR3	P22607	p.Pro91Leu
FGFR3	P22607	p.Lys517Arg
FGFR3	P22607	p.Ala334Thr
FGFR3	P22607	p.Glu247Lys
FGFR3	P22607	p.Ser444Cys
FMO3	P31513	p.Asn61Lys
FMO3	P31513	p.Ile87Asn
FMO3	P31513	p.Met144Val
FMO3	P31513	p.Ser332Gly
FMO3	P31513	p.Val297Leu
FMO3	P31513	p.Phe327Val
FMO3	P31513	p.Val257Met
FMO3	P31513	p.Glu24Asp
FMO3	P31513	p.Val502Gly
FMO3	P31513	p.Val236Ile
FMO3	P31513	p.Met402Val
FMO3	P31513	p.Met82Thr
FMO3	P31513	p.Tyr430His
FOXE1	O00358	p.Phe137Ser
FOXP3	Q9BZS1	p.Gly53Arg
FSHB	P01225	p.Ser109Arg
FSHB	P01225	p.Ser20Ile
FSHB	P01225	p.Phe10Leu
FTCD	O95954	p.Arg424Lys
FTCD	O95954	p.Ala494Thr
FTCD	O95954	p.Arg208Cys
FTCD	O95954	p.Leu226Pro
FTCD	O95954	p.Pro92Ser
FTCD	O95954	p.Gly144Arg
FTCD	O95954	p.Arg84Cys
FTCD	O95954	p.Arg446Gln
FTCD	O95954	p.Gly330Arg
FTCD	O95954	p.Ala401Val
FTCD	O95954	p.Thr389Arg
FTCD	O95954	p.Gln79Pro
FTCD	O95954	p.Gln528Pro
FTCD	O95954	p.Val34Met
FTCD	O95954	p.Gly209Arg
FTCD	O95954	p.Arg470Trp
FTCD	O95954	p.Glu128Lys
FTCD	O95954	p.Asn16Lys
FTCD	O95954	p.Thr407Lys
FTCD	O95954	p.Pro31Leu
FTCD	O95954	p.Gly191Ser
FTCD	O95954	p.Arg215Cys
FTCD	O95954	p.Gln17Lys
FTCD	O95954	p.Arg470Gln
FTCD	O95954	p.Pro451Leu
FTCD	O95954	p.Ala530Val
FTCD	O95954	p.Val99Ala
FTCD	O95954	p.Ala159Val
FTO	Q9C0B1	p.His261Gln
FTO	Q9C0B1	p.Ala163Thr
FTO	Q9C0B1	p.Arg455Ser
FTO	Q9C0B1	p.His271Pro
FTO	Q9C0B1	p.Thr436Pro
FTO	Q9C0B1	p.Thr320Ile
G6PC	P35575	p.Gly222Ala
G6PC	P35575	p.Cys109Tyr
G6PC	P35575	p.Val304Ile
G6PC	P35575	p.Glu193Gln
G6PC	P35575	p.Val308Ile
G6PC	P35575	p.Pro116Leu
G6PC	P35575	p.Phe294Leu
G6PC	P35575	p.Thr213Ile
G6PC	P35575	p.Gln27His
GALC	P54803	p.Gly452Asp
GALC	P54803	p.Glu525Lys
GALC	P54803	p.Arg685Ser
GALC	P54803	p.Glu76Lys
GALC	P54803	p.Pro523Thr
GALC	P54803	p.Arg220Gln
GALC	P54803	p.Trp10Arg
GALC	P54803	p.Met325Val
GALC	P54803	p.Val336Met
GALC	P54803	p.Val681Met
GALC	P54803	p.Arg473His
GALC	P54803	p.Tyr319Cys
GALC	P54803	p.Ala14Gly
GALC	P54803	p.Ser303Phe
GALC	P54803	p.His459Arg
GALC	P54803	p.Met117Val
GALC	P54803	p.Thr18Ile
GALC	P54803	p.Gly638Ser
GALC	P54803	p.Leu634Ser
GALC	P54803	p.Gly333Arg
GALC	P54803	p.Thr112Ala
GALC	P54803	p.Thr548Ala
GALC	P54803	p.Thr573Ala
GALE	Q14376	p.His17Tyr
GALE	Q14376	p.Ile252Thr
GALE	Q14376	p.Arg169Gln
GALE	Q14376	p.Asp33Asn
GALE	Q14376	p.Ala216Val
GALE	Q14376	p.Pro201Leu
GALE	Q14376	p.Arg184His
GALE	Q14376	p.Ala133Val
GALE	Q14376	p.Thr18Met
GALE	Q14376	p.Gly319Arg
GALE	Q14376	p.Arg220Pro
GALE	Q14376	p.Tyr308Cys
GALE	Q14376	p.Arg300Trp
GALE	Q14376	p.Glu146Lys
GALE	Q14376	p.Asp69Asn
GALK1	P51570	p.Arg366Trp
GALK1	P51570	p.Val128Met
GALK1	P51570	p.Ala249Val
GALK1	P51570	p.Ala332Val
GALK1	P51570	p.Glu235Lys
GALK1	P51570	p.Arg286Trp
GALK1	P51570	p.Thr288Met
GALK1	P51570	p.Arg342Cys
GALNS	P34059	p.Arg376Gln
GALNS	P34059	p.Gly247Asp
GALNS	P34059	p.Ile416Thr
GALNS	P34059	p.Pro510Thr
GALNS	P34059	p.Tyr73Cys
GALNS	P34059	p.Tyr190Cys
GALNS	P34059	p.His236Arg
GALNS	P34059	p.Gly304Val
GALNS	P34059	p.Phe167Val
GALNS	P34059	p.Gln334Arg
GALNS	P34059	p.Gln474Pro
GALNS	P34059	p.Gly396Arg
GALNS	P34059	p.Cys507Phe
GALNS	P34059	p.Ser82Leu
GALNS	P34059	p.Gly89Val
GALNS	P34059	p.Val134Ile
GALNS	P34059	p.Phe452Ile
GALNS	P34059	p.Gly316Glu
GALNS	P34059	p.Arg222Gln
GALNS	P34059	p.Phe284Val
GALNS	P34059	p.Trp520Arg
GALNS	P34059	p.Arg94His
GALNS	P34059	p.Gly505Arg
GALT	P07902	p.Asp136Tyr
GALT	P07902	p.His114Pro
GALT	P07902	p.Glu202Ala
GALT	P07902	p.Arg48Cys
GALT	P07902	p.Ala320Thr
GALT	P07902	p.Arg272His
GALT	P07902	p.Asn288Lys
GALT	P07902	p.Asn314Asp
GALT	P07902	p.Cys130Tyr
GALT	P07902	p.Glu40Lys
GALT	P07902	p.Ala81Thr
GALT	P07902	p.Tyr251Ser
GALT	P07902	p.Arg204Gln
GALT	P07902	p.Asp98His
GALT	P07902	p.Leu218Val
GALT	P07902	p.Cys180Tyr
GALT	P07902	p.Gln188Lys
GALT	P07902	p.Pro196Leu
GALT	P07902	p.His301Arg
GALT	P07902	p.Arg25Pro
GALT	P07902	p.Asp28Asn
GALT	P07902	p.His47Asp
GALT	P07902	p.Met336Val
GALT	P07902	p.Arg228Thr
GALT	P07902	p.Lys127Glu
GALT	P07902	p.Glu271Gly
GALT	P07902	p.Met298Thr
GALT	P07902	p.Asp273His
GALT	P07902	p.Ser45Leu
GALT	P07902	p.Pro36Leu
GALT	P07902	p.Phe93Ile
GALT	P07902	p.Met129Ile
GALT	P07902	p.Thr292Met
GALT	P07902	p.Ala78Thr
GALT	P07902	p.Leu361Phe
GAMT	Q14353	p.Ser76Leu
GAMT	Q14353	p.Glu43Gly
GAMT	Q14353	p.Gly127Ser
GAMT	Q14353	p.Ile73Val
GAMT	Q14353	p.Gly201Ser
GAMT	Q14353	p.Ala22Thr
GAMT	Q14353	p.Arg203Gln
GAMT	Q14353	p.Thr7Asn
GAMT	Q14353	p.Thr123Ala
GAMT	Q14353	p.Val194Ala
GAMT	Q14353	p.Pro226Leu
GAMT	Q14353	p.Thr47Ile
GAMT	Q14353	p.Ala81Val
GAMT	Q14353	p.Glu176Ala
GAMT	Q14353	p.Ala23Val
GAMT	Q14353	p.Leu99Phe
GAMT	Q14353	p.Gly61Glu
GAMT	Q14353	p.Tyr27His
GAMT	Q14353	p.Ala3Thr
GAMT	Q14353	p.Met71Val
GAMT	Q14353	p.Leu171Val
GAMT	Q14353	p.Ile83Asn
GAMT	Q14353	p.Thr230Met
GAMT	Q14353	p.Gly175Arg
GAMT	Q14353	p.Ile111Leu
GAMT	Q14353	p.Thr192Met
GAMT	Q14353	p.Ala6Val
GAMT	Q14353	p.Pro8Thr
GAMT	Q14353	p.Pro217Leu
GAMT	Q14353	p.Gly236Ala
GAMT	Q14353	p.Ser140Leu
GAMT	Q14353	p.Met42Val
GAMT	Q14353	p.Gln97His
[truncated: 2,124 more rows]
