# Supplementary material for: Structural Biology Helps Interpret Variants of Uncertain Significance in Genes Causing Endocrine and Metabolic Disorders
Source: J Endocr Soc. 2018 Jun 13;2(8):842–54. doi: 10.1210/js.2018-00077 (PMC6041779; doi:10.1210/js.2018-00077)
Supplement: Supplemental Data 3 [file js.2018-00077.sd3.txt]

UniProt_Id	Gene_name
P54577	YARS
P53582	METAP1
P53370	NUDT6
P23467	PTPRB
Q92673	SORL1
P33527	ABCC1
Q8NFD5	ARID1B
O00141	SGK1
P00558	PGK1
Q9P2T1	GMPR2
P16435	POR
P18031	PTPN1
P08185	SERPINA6
Q96P11	NSUN5
P27707	DCK
Q96LJ7	DHRS1
Q92583	CCL17
Q05823	RNASEL
Q14240	EIF4A2
P23677	ITPKA
Q07960	ARHGAP1
Q9Y3R4	NEU2
O00241	SIRPB1
P07858	CTSB
P30043	BLVRB
P30044	PRDX5
Q15118	PDK1
Q92882	OSTF1
P17050	NAGA
P55789	GFER
O14556	GAPDHS
Q9NP72	RAB18
P78310	CXADR
Q8NBK3	SUMF1
P04406	GAPDH
P02763	ORM1
P35968	KDR
P02766	TTR
O00560	SDCBP
Q9UJ71	CD207
P15121	AKR1B1
P07359	GP1BA
Q86Y07	VRK2
Q96T60	PNKP
P02743	APCS
Q96CA5	BIRC7
O00762	UBE2C
Q9UHI6	DDX20
O15394	NCAM2
P32754	HPD
Q9UM73	ALK
P29401	TKT
P78330	PSPH
P14735	IDE
P61626	LYZ
O15151	MDM4
P35247	SFTPD
P35240	NF2
P01040	CSTA
Q16222	UAP1
O75531	BANF1
Q6NS38	ALKBH2
Q9BZX2	UCK2
O75822	EIF3J
P09651	HNRNPA1
P49643	PRIM2
Q96BP3	PPWD1
P17931	LGALS3
P07320	CRYGD
Q07820	MCL1
Q9UIC8	LCMT1
P06280	GLA
Q9BUT1	BDH2
P43320	CRYBB2
P09543	CNP
P50053	KHK
Q9NQX3	GPHN
O43570	CA12
P24723	PRKCH
Q13153	PAK1
Q8NEM0	MCPH1
P50225	SULT1A1
O75891	ALDH1L1
P78563	ADARB1
P04035	HMGCR
P16473	TSHR
P07108	DBI
P04179	SOD2
Q14203	DCTN1
P49638	TTPA
O14777	NDC80
P61086	UBE2K
P08134	RHOC
Q9UKU7	ACAD8
Q16637	SMN1
Q16637	SMN2
P13569	CFTR
P09960	LTA4H
Q9UG22	GIMAP2
Q6NVY1	HIBCH
Q8NBP7	PCSK9
Q00796	SORD
Q13126	MTAP
O00206	TLR4
P23458	JAK1
Q6UX04	CWC27
P04040	CAT
P32322	PYCR1
Q14896	MYBPC3
P05543	SERPINA7
P15428	HPGD
P00751	CFB
Q96Q83	ALKBH3
P05090	APOD
Q9UGP5	POLL
Q96EP1	CHFR
P05091	ALDH2
Q07954	LRP1
P16152	CBR1
Q96HA8	WDYHV1
Q9GZV9	FGF23
O00330	PDHX
Q9Y2Q3	GSTK1
P54760	EPHB4
Q08499	PDE4D
Q15047	SETDB1
O75936	BBOX1
P56817	BACE1
O15119	TBX3
Q13231	CHIT1
Q9BV79	MECR
O75369	FLNB
P16662	UGT2B7
P26885	FKBP2
Q13867	BLMH
Q495A1	TIGIT
P57105	SYNJ2BP
P11586	MTHFD1
O14786	NRP1
O95198	KLHL2
P17707	AMD1
O15553	MEFV
P15882	CHN1
Q96F10	SAT2
Q9H8V3	ECT2
P24821	TNC
Q8IXQ5	KLHL7
Q9Y6Y1	CAMTA1
P16083	NQO2
Q9H2X3	CLEC4M
O95487	SEC24B
P49419	ALDH7A1
O15164	TRIM24
Q9Y243	AKT3
P06132	UROD
Q9Y6M4	CSNK1G3
O15169	AXIN1
Q99828	CIB1
P18754	RCC1
O15118	NPC1
P08069	IGF1R
Q9BY32	ITPA
P36639	NUDT1
P00480	OTC
Q14847	LASP1
O14717	TRDMT1
P83110	HTRA3
P35219	CA8
Q8IV48	ERI1
P07360	C8G
Q9P2F6	ARHGAP20
O15527	OGG1
Q9Y5Y6	ST14
Q02127	DHODH
P00374	DHFR
P12429	ANXA3
P43405	SYK
P39060	COL18A1
P08581	MET
P21673	SAT1
Q16674	MIA
Q96HS1	PGAM5
Q13162	PRDX4
Q15811	ITSN1
P00390	GSR
P53674	CRYBB1
P10768	ESD
Q9NPJ3	ACOT13
Q9H008	LHPP
Q8WVQ1	CANT1
O75608	LYPLA1
P08567	PLEK
Q9BXF3	CECR2
Q9NXA8	SIRT5
P06703	S100A6
P02545	LMNA
P45877	PPIC
O15066	KIF3B
P34913	EPHX2
Q06187	BTK
Q9HAT8	PELI2
Q16611	BAK1
P37231	PPARG
P13987	CD59
P54868	HMGCS2
P13984	GTF2F2
O00482	NR5A2
P19438	TNFRSF1A
Q9UQ80	PA2G4
P63000	RAC1
P22033	MUT
P46531	NOTCH1
Q99707	MTR
P55201	BRPF1
Q9NYB0	TERF2IP
Q9NQR1	KMT5A
Q96J02	ITCH
Q8TED1	GPX8
Q99952	PTPN18
Q8WUP2	FBLIM1
P07996	THBS1
Q9UJ70	NAGK
Q5SRE7	PHYHD1
Q02643	GHRHR
Q9GZQ8	MAP1LC3B
Q96DE0	NUDT16
P58335	ANTXR2
O15247	CLIC2
Q13303	KCNAB2
Q93099	HGD
P31994	FCGR2B
O60462	NRP2
Q92876	KLK6
Q14676	MDC1
Q76N89	HECW1
P06681	C2
P07477	PRSS1
O94766	B3GAT3
P11473	VDR
P29597	TYK2
P36897	TGFBR1
Q08881	ITK
P32455	GBP1
P00533	EGFR
P00439	PAH
P07332	FES
Q9UKM7	MAN1B1
P09488	GSTM1
Q9NY33	DPP3
Q9Y4P1	ATG4B
P36551	CPOX
P11171	EPB41
P01009	SERPINA1
P02753	RBP4
O95831	AIFM1
Q9UGN5	PARP2
O95833	CLIC3
Q6GTX8	LAIR1
Q06787	FMR1
Q9NRN7	AASDHPPT
P49761	CLK3
P30520	ADSS
P35555	FBN1
P10074	ZBTB48
Q8N4Q0	ZADH2
P49748	ACADVL
P26045	PTPN3
Q96MX6	WDR92
P35790	CHKA
O60674	JAK2
Q13576	IQGAP2
Q9UGB7	MIOX
P27694	RPA1
P27695	APEX1
P47871	GCGR
Q9BRJ7	NUDT16L1
Q14353	GAMT
Q92859	NEO1
Q9H171	ZBP1
P15374	UCHL3
Q92793	CREBBP
P07355	ANXA2
P06731	CEACAM5
P06737	PYGL
P06734	FCER2
O00602	FCN1
P26378	ELAVL4
Q04609	FOLH1
P52732	KIF11
P00747	PLG
P00746	CFD
Q9ULD4	BRPF3
P61956	SUMO2
P18440	NAT1
P51659	HSD17B4
P12931	SRC
Q9H227	GBA3
Q9UBK8	MTRR
P20702	ITGAX
P56199	ITGA1
P06870	KLK1
Q99593	TBX5
P11215	ITGAM
P46976	GYG1
Q9UNP9	PPIE
Q9UL25	RAB21
Q9H9B1	EHMT1
P07738	BPGM
P26927	MST1
P07737	PFN1
P09601	HMOX1
Q15772	SPEG
Q00722	PLCB2
P04278	SHBG
P09038	FGF2
P51800	CLCNKA
P09211	GSTP1
O76003	GLRX3
O15409	FOXP2
P00709	LALBA
Q9Y5P4	COL4A3BP
Q13356	PPIL2
Q10471	GALNT2
Q9GZT4	SRR
P06396	GSN
P13051	UNG
Q7KZF4	SND1
P11509	CYP2A6
P28676	GCA
P10997	IAPP
Q14653	IRF3
Q96HC4	PDLIM5
Q9UBR2	CTSZ
P08174	CD55
P22748	CA4
P00492	HPRT1
O14727	APAF1
P00797	REN
Q9UHY7	ENOPH1
Q16658	FSCN1
Q16647	PTGIS
Q14315	FLNC
P00813	ADA
Q9H0S4	DDX47
O95396	MOCS3
P00568	AK1
Q16769	QPCT
Q13526	PIN1
Q7L0Q8	RHOU
P00387	CYB5R3
Q9NR56	MBNL1
P50895	BCAM
P10147	CCL3
Q9NWU1	OXSM
O14757	CHEK1
Q6UWW0	LCN15
Q9BUD6	SPON2
O95050	INMT
Q9NZJ4	SACS
P08263	GSTA1
P30566	ADSL
P24752	ACAT1
O75688	PPM1B
P53673	CRYBA4
O15519	CFLAR
P52888	THOP1
Q96AT9	RPE
O96013	PAK4
Q96LD8	SENP8
P05154	SERPINA5
Q9H063	MAF1
Q99714	HSD17B10
Q99490	AGAP2
P55212	CASP6
Q99497	PARK7
P30419	NMT1
P51687	SUOX
Q06124	PTPN11
Q9NP99	TREM1
P26998	CRYBB3
P00441	SOD1
P21802	FGFR2
Q9H4G4	GLIPR2
Q9Y286	SIGLEC7
Q16836	HADH
Q16832	DDR2
P05120	SERPINB2
P05121	SERPINE1
Q9UBN7	HDAC6
Q08043	ACTN3
P16581	SELE
Q9Y232	CDYL
Q9Y233	PDE10A
P43235	CTSK
Q9UM13	ANAPC10
O75146	HIP1R
P07741	APRT
Q8WUJ0	STYX
Q12866	MERTK
Q9BRR9	ARHGAP9
P08235	NR3C2
P33764	S100A3
P08236	GUSB
P50281	MMP14
Q9Y6A2	CYP46A1
P08603	CFH
P11766	ADH5
P36969	GPX4
Q9NX46	ADPRHL2
Q9NUW8	TDP1
P40189	IL6ST
Q6MZZ7	CAPN13
Q8IUH5	ZDHHC17
P00918	CA2
Q9BZ11	ADAM33
P51857	AKR1D1
P05230	FGF1
P00915	CA1
Q9NXS2	QPCTL
P02749	APOH
P01034	CST3
Q02153	GUCY1B1
Q8TCD5	NT5C
O15054	KDM6B
Q8IYK8	REM2
Q08AH3	ACSM2A
Q9NQ88	TIGAR
P49759	CLK1
P19878	NCF2
P14324	FDPS
P22681	CBL
P22830	FECH
P51532	SMARCA4
O95716	RAB3D
Q96E29	MTERF3
P30405	PPIF
P06239	LCK
P45983	MAPK8
P00451	F8
O75962	TRIO
O75747	PIK3C2G
O43639	NCK2
P98066	TNFAIP6
Q9UBC3	DNMT3B
Q04771	ACVR1
P23470	PTPRG
Q99616	CCL13
Q01082	SPTBN1
P61964	WDR5
P04062	GBA
Q12933	TRAF2
P10114	RAP2A
P14061	HSD17B1
P24666	ACP1
P04818	TYMS
P05161	ISG15
Q99640	PKMYT1
P03951	F11
Q9GZT9	EGLN1
P03952	KLKB1
Q15257	PTPA
P55263	ADK
P32119	PRDX2
Q16873	LTC4S
Q9HBL8	NMRAL1
O60844	ZG16
Q9BZP6	CHIA
P29317	EPHA2
P14618	PKM
Q9H9E3	COG4
Q8IWV8	UBR2
Q15109	AGER
P60763	RAC3
P08833	IGFBP1
Q9Y678	COPG1
Q86UW6	N4BP2
Q15661	TPSAB1
P26038	MSN
P05451	REG1A
O43451	MGAM
P13497	BMP1
Q3ZCW2	LGALSL
P19623	SRM
P23760	PAX3
P02787	TF
Q96FJ0	STAMBPL1
P05981	HPN
Q96T58	SPEN
Q16831	UPP1
O75897	SULT1C4
O75521	ECI2
Q9UDY2	TJP2
Q8N1Q1	CA13
Q9UDY8	MALT1
P16219	ACADS
P28845	HSD11B1
Q92820	GGH
Q16654	PDK4
Q9NRR6	INPP5E
P03372	ESR1
P09104	ENO2
Q16719	KYNU
P12755	SKI
Q15080	NCF4
Q14289	PTK2B
Q92547	TOPBP1
O75626	PRDM1
P06401	PGR
Q9BV86	NTMT1
P12271	RLBP1
P45452	MMP13
P22894	MMP8
P42330	AKR1C3
P10153	RNASE2
P52788	SMS
P49888	SULT1E1
Q96NX5	CAMK1G
Q13255	GRM1
P19801	AOC1
P23946	CMA1
Q9Y3C6	PPIL1
Q9BSH5	HDHD3
P05413	FABP3
P16442	ABO
Q9P2W7	B3GAT1
Q9Y3C8	UFC1
P01854	IGHE
Q16627	CCL14
Q96L73	NSD1
Q9NS18	GLRX2
Q14376	GALE
P20023	CR2
P27797	CALR
Q96SB4	SRPK1
P27037	ACVR2A
Q14596	NBR1
P41222	PTGDS
O43175	PHGDH
Q8TDB6	DTX3L
Q96T88	UHRF1
P51965	UBE2E1
P31153	MAT2A
P30711	GSTT1
P30305	CDC25B
O00214	LGALS8
Q9Y3Q0	NAALAD2
P11309	PIM1
O00189	AP4M1
Q13093	PLA2G7
Q12906	ILF3
P37173	TGFBR2
O76054	SEC14L2
P28161	GSTM2
Q96RT1	ERBIN
P07954	FH
P12955	PEPD
P54652	HSPA2
Q13322	GRB10
P09874	PARP1
P31025	LCN1
P22749	GNLY
P22061	PCMT1
P46952	HAAO
Q99759	MAP3K3
Q16539	MAPK14
Q9BU02	THTPA
P49902	NT5C2
O14544	SOCS6
Q9H3R0	KDM4C
Q9BTZ2	DHRS4
P29323	EPHB2
P29320	EPHA3
Q8NHJ6	LILRB4
P17301	ITGA2
Q8NBJ7	SUMF2
P50579	METAP2
P15291	B4GALT1
P23280	CA6
Q9BUP3	HTATIP2
P23284	PPIB
Q9BWD1	ACAT2
P19367	HK1
P78380	OLR1
P05455	SSB
P25774	CTSS
P05187	ALPP
P07316	CRYGB
P17900	GM2A
P28907	CD38
Q96JY6	PDLIM2
Q9Y253	POLH
O15217	GSTA4
Q9H0W9	C11orf54
Q13029	PRDM2
P30086	PEBP1
Q9BY49	PECR
Q9BY41	HDAC8
P08294	SOD3
Q96GD0	PDXP
Q9NRW4	DUSP22
P06746	POLB
Q07869	PPARA
P32942	ICAM3
P01112	HRAS
Q08257	CRYZ
P42575	CASP2
