# Supplementary material for: Structural Biology Helps Interpret Variants of Uncertain Significance in Genes Causing Endocrine and Metabolic Disorders
Source: J Endocr Soc. 2018 Jun 13;2(8):842–54. doi: 10.1210/js.2018-00077 (PMC6041779; doi:10.1210/js.2018-00077)
Supplement: Supplemental Data 4 [file js.2018-00077.sd4.txt]

UniProt_Id	Gene_name
O00623	PEX12
P20933	AGA
Q9UJJ9	GNPTG
P00558	PGK1
Q9NPP4	NLRC4
P16435	POR
O14802	POLR3A
P08185	SERPINA6
Q13724	MOGS
P00338	LDHA
P51788	CLCN2
Q8NFM7	IL17RD
P10721	KIT
P41159	LEP
Q8IV16	GPIHBP1
O43826	SLC37A4
P06858	LPL
P15735	PHKG2
Q9Y5Y5	PEX16
Q8N6C5	IGSF1
O96033	MOCS2
Q96JX3	SERAC1
P02545	LMNA
P17050	NAGA
O75352	MPDU1
Q9Y672	ALG6
Q9NP73	ALG13
Q9UP83	COG5
Q9H2I8	LRMDA
Q9NZU0	FLRT3
P38571	LIPA
Q8IWT6	LRRC8A
P51801	CLCNKB
P10827	THRA
P10828	THRB
P02766	TTR
P10275	AR
Q13064	MKRN3
O76024	WFS1
P39656	DDOST
P32754	HPD
Q9UMS0	NFU1
Q96RP9	GFM1
P59046	NLRP12
P46977	STT3A
O43914	TYROBP
P78330	PSPH
P61626	LYZ
Q9NSU2	TREX1
Q9NZC2	TREM2
O00330	PDHX
O75531	BANF1
P21953	BCKDHB
Q15726	KISS1
Q12794	HYAL1
Q13510	ASAH1
Q1HG44	DUOXA2
Q9Y6L6	SLCO1B1
P27986	PIK3R1
P06280	GLA
O43933	PEX1
P15104	GLUL
Q96G97	BSCL2
Q86SX6	GLRX5
Q9NRA2	SLC17A5
Q16134	ETFDH
P50053	KHK
Q9NQX3	GPHN
Q02643	GHRHR
Q03154	ACY1
P10619	CTSA
P80404	ABAT
Q14191	WRN
P78562	PHEX
Q9NWW5	CLN6
P16473	TSHR
P01189	POMC
Q13608	PEX6
O60683	PEX10
O14678	ABCD4
O14773	TPP1
Q8N465	D2HGDH
P34949	MPI
Q14563	SEMA3A
P51451	BLK
Q13562	NEUROD1
P16278	GLB1
Q9UKU7	ACAD8
Q92847	GHSR
P01241	GH1
P13569	CFTR
P06213	INSR
Q96IJ6	GMPPA
Q9UHF0	TAC3
Q9NPF0	CD320
Q6NVY1	HIBCH
Q9NUN5	LMBRD1
O00203	AP3B1
P47989	XDH
Q8WTS1	ABHD5
Q9HC23	PROK2
P23352	ANOS1
Q9H3Z4	DNAJC5
O43766	LIAS
P30793	GCH1
P80365	HSD11B2
P13807	GYS1
P07195	LDHB
Q03393	PTS
P07202	TPO
Q9HCR9	PDE11A
P51649	ALDH5A1
Q9GZV9	FGF23
Q15049	MLC1
Q96T21	SECISBP2
P30038	ALDH4A1
P06865	HEXA
Q96AQ7	CIDEC
Q6ZVN8	HFE2
P22307	SCP2
O75360	PROP1
Q96RL7	VPS13A
P15538	CYP11B1
P06132	UROD
O15118	NPC1
P01148	GNRH1
P07686	HEXB
Q96EY8	MMAB
P06396	GSN
Q14749	GNMT
O95363	FARS2
P11362	FGFR1
P00492	HPRT1
P10912	GHR
P04181	OAT
P04180	LCAT
P02655	APOC2
P35858	IGFALS
P02656	APOC3
O15553	MEFV
Q9Y4U1	MMACHC
P48029	SLC6A8
Q10469	MGAT2
Q09428	ABCC8
P28799	GRN
P45381	ASPA
P55809	OXCT1
P17643	TYRP1
Q99519	NEU1
P53985	SLC16A1
P24385	CCND1
Q01718	MC2R
P11511	CYP19A1
O75503	CLN5
P15586	GNS
P22830	FECH
P08069	IGF1R
P00480	OTC
Q8N6F1	CLDN19
P60201	PLP1
P49675	STAR
Q9BQ52	ELAC2
P49770	EIF2B2
Q9H3H5	DPAGT1
O76082	SLC22A5
P48735	IDH2
P27708	CAD
O15528	CYP27B1
Q969F9	HPS3
P09884	POLA1
Q92968	PEX13
P00395	MT-CO1
Q9H553	ALG2
Q13286	CLN3
P01308	INS
Q96N76	UROC1
Q14CZ8	HEPACAM
Q04656	ATP7A
Q96EN8	MOCOS
Q92685	ALG3
P06737	PYGL
P10644	PRKAR1A
Q9H8M5	CNNM2
P60891	PRPS1
Q15466	NR0B2
Q8WZ55	BSND
Q06187	BTK
Q96P20	NLRP3
Q8WTW3	COG1
P50542	PEX5
Q01968	OCRL
Q96LK0	CEP19
P37231	PPARG
P54868	HMGCS2
P30518	AVPR2
P05067	APP
P05062	ALDOB
Q92911	SLC5A5
Q9Y3D3	MRPS16
P19438	TNFRSF1A
P52895	AKR1C2
P22033	MUT
Q99707	MTR
Q68CP4	HGSNAT
P37837	TALDO1
P48357	LEPR
P25705	ATP5A1
O96007	MOCS2
P29371	TACR3
Q13825	AUH
P52945	PDX1
Q9BV36	MLPH
P61916	NPC2
Q8IVH4	MMAA
Q9C004	SPRY4
P82251	SLC7A9
O14901	KLF11
P41180	CASR
P09619	PDGFRB
P15848	ARSB
Q9C0B1	FTO
P19099	CYP11B2
Q02318	CYP27A1
P14868	DARS
Q16828	DUSP6
Q5T2R2	PDSS1
P11498	PC
O75030	MITF
P05093	CYP17A1
Q16822	PCK2
Q9UM01	SLC7A7
Q06710	PAX8
P09467	FBP1
Q9Y619	SLC25A15
Q96RQ3	MCCC1
Q9Y617	PSAT1
O15120	AGPAT2
P45954	ACADSB
Q6P5W5	SLC39A4
P21397	MAOA
P32929	CTH
P11473	VDR
P01130	LDLR
P01133	EGF
P50747	HLCS
P17516	AKR1C4
Q9UNF1	MAGED2
P84996	GNAS
Q9H9P8	L2HGDH
P14410	SI
P00439	PAH
P51843	NR0B1
P07333	CSF1R
Q93099	HGD
P54136	RARS
Q9H3L0	MMADHC
P07339	CTSD
Q07837	SLC3A1
P36551	CPOX
P11172	UMPS
P01009	SERPINA1
Q86YV9	HPS6
Q01668	CACNA1D
P61769	B2M
P01225	FSHB
P11177	PDHB
P50416	CPT1A
P35555	FBN1
P35557	GCK
P01871	IGHM
P08686	CYP21A2
Q9UBX1	CTSF
Q96P66	GPR101
P35558	PCK1
Q9UGJ0	PRKAG2
O75880	SCO1
Q8NHS3	MFSD8
P04066	FUCA1
P49411	TUFM
Q9HCC0	MCCC2
Q14353	GAMT
P46019	PHKA2
Q9NP59	SLC40A1
Q9NQ11	ATP13A2
P42898	MTHFR
P04040	CAT
Q13423	NNT
O43623	SNAI2
Q06495	SLC34A1
Q8N5M1	ATPAF2
Q9NRG9	AAAS
P35520	CBS
Q8N130	SLC34A3
Q7Z4W1	DCXR
Q9UKG1	APPL1
Q9UBY8	CLN8
P07602	PSAP
Q4J6C6	PREPL
P54803	GALC
P04150	NR3C1
P51159	RAB27A
Q9GZU1	MCOLN1
Q00266	MAT1A
P51659	HSD17B4
Q12887	COX10
Q9H221	ABCG8
Q9H222	ABCG5
Q9P2D1	CHD7
P19440	GGT1
P20700	LMNB1
Q9BZS1	FOXP3
Q6P4A7	SFXN4
Q9UNP4	ST3GAL5
P46976	GYG1
P07954	FH
Q9UMX9	SLC45A2
O60258	FGF17
Q99698	LYST
P23526	AHCY
P56693	SOX10
P20823	HNF1A
P40939	HADHA
P28069	POU1F1
Q9Y5I7	CLDN16
P35680	HNF1B
P22310	UGT1A4
P51800	CLCNKA
Q92887	ABCC2
P00966	ASS1
Q96EV8	DTNBP1
P10253	GAA
Q9UPZ3	HPS5
Q96DA6	DNAJC19
P35914	HMGCL
P63092	GNAS
Q30201	HFE
Q9Y276	BCS1L
P55075	FGF8
P02794	FTH1
P01270	PTH
P32243	OTX2
P32245	MC4R
P22304	IDS
Q9UBR1	UPB1
P22309	UGT1A1
O95954	FTCD
P46020	PHKA1
P01266	TG
P13866	SLC5A1
Q07973	CYP24A1
P00403	MT-CO2
P48728	AMT
P00367	GLUD1
P48048	KCNJ1
O95394	PGM3
O15305	PMM2
Q8IVS8	GLYCTK
Q9UPQ8	DOLK
P31939	ATIC
Q9BYM8	RBCK1
Q9HAY6	BCO1
P22888	LHCGR
Q03426	MVK
Q0VF96	CGNL1
P08397	HMBS
P35218	CA5A
Q9NR50	EIF2B3
P50897	PPT1
O75208	COQ9
P08559	PDHA1
P14136	GFAP
P48544	KCNJ5
P19835	CEL
P26439	HSD3B2
O96011	PEX11B
Q13621	SLC12A1
P04075	ALDOA
P30566	ADSL
P24752	ACAT1
P43699	NKX2-1
P51570	GALK1
P51571	SSR4
P42357	HAL
Q02252	ALDH6A1
Q9UP52	TFR2
P41235	HNF4A
P51610	HCFC1
P05019	IGF1
Q9Y287	ITM2B
Q99714	HSD17B10
Q9NPD5	SLCO1B3
P23434	GCSH
P51687	SUOX
P52952	NKX2-5
P51688	SGSH
P11310	ACADM
P83436	COG7
Q9NP91	SLC6A20
P26440	IVD
P10809	HSPD1
P17735	TAT
P32189	GK
O14874	BCKDK
Q16836	HADH
Q96PN6	ADCY10
O60806	TBX19
P14854	COX6B1
Q15067	ACOX1
Q03252	LMNB2
P09848	LCT
O00584	RNASET2
Q9NQG7	HPS4
O95477	ABCA1
P05089	ARG1
Q6VVX0	CYP2R1
Q969F8	KISS1R
O00462	MANBA
P55916	UCP3
Q495M3	SLC36A2
P07741	APRT
Q9H3S5	PIGM
P09417	QDPR
Q6X4W1	NSMF
Q93100	PHKB
P08237	PFKM
Q8NBK3	SUMF1
A0PJY2	FEZF1
Q96AA3	RFT1
P28330	ACADL
O43316	PAX4
Q6P1J9	CDC73
Q53S33	BOLA3
P28845	HSD11B1
O95822	MLYCD
P29992	GNA11
Q8TCJ2	STT3B
Q6NZI2	CAVIN1
P29120	PCSK1
P11168	SLC2A2
O43918	AIRE
P28340	POLD1
P01034	CST3
Q9H845	ACAD9
P14679	TYR
O60931	CTNS
P53680	AP2S1
Q6PHW0	IYD
P78382	SLC35A1
P61457	PCBD1
Q9UBQ7	GRHPR
P15923	TCF3
P58335	ANTXR2
P78381	SLC35A2
Q9BX84	TRPM6
P15289	ARSA
Q96MW5	COG8
P21549	AGXT
Q99650	OSMR
Q96C12	ARMC5
Q16610	ECM1
Q96GW9	MARS2
Q6Q788	APOA5
Q7Z412	PEX26
Q9NRD8	DUOX2
P53597	SUCLG1
P04062	GBA
P33897	ABCD1
Q9UBX0	HESX1
Q6PI48	DARS2
P23378	GLDC
Q9HC07	TMEM165
Q9UI17	DMGDH
Q04671	OCA2
Q9UI10	EIF2B4
Q8NFJ6	PROKR2
Q8WV28	BLNK
P54802	NAGLU
P17900	GM2A
P05166	PCCB
P05164	MPO
P05165	PCCA
Q9UKA2	FBXL4
Q14654	KCNJ11
P15814	IGLL1
O95263	PDE8B
P55263	ADK
O00253	AGRP
Q9UL12	SARDH
P07902	GALT
Q15306	IRF4
O75603	GCM2
O60243	HS6ST1
O60240	PLIN1
Q9BW92	TARS2
Q9H9E3	COG4
Q8WVX9	FAR1
P38117	ETFB
Q8N159	NAGS
O14841	OPLAH
Q9UDR5	AASS
P36021	SLC16A2
P51810	GPR143
P23760	PAX3
P34059	GALNS
P02787	TF
Q9BT22	ALG1
Q08426	EHHADH
O95479	H6PD
Q9UPY3	DICER1
P43251	BTD
P16471	PRLR
P53007	SLC25A1
Q9Y4I1	MYO5A
Q9NZB8	MOCS1
Q4G176	ACSF3
P17612	PRKACA
P08243	ASNS
P16219	ACADS
P48051	KCNJ6
P00414	MT-CO3
P56381	ATP5E
P31513	FMO3
P12694	BCKDHA
Q9Y6B6	SAR1B
P02671	FGA
Q16719	KYNU
P11150	LIPC
Q92947	GCDH
Q9Y234	LIPT1
Q695T7	SLC6A19
Q99798	ACO2
Q71RS6	SLC24A5
O00170	AIP
Q13144	EIF2B5
O43772	SLC25A20
Q9HD34	LYRM4
Q8N3J5	PPM1K
Q8TCY5	MRAP
P35475	IDUA
Q9P2X0	DPM3
P13473	LAMP2
P35670	ATP7B
O14662	STX16
P35573	AGL
P13804	ETFA
P01857	IGHG1
P22413	ENPP1
P35575	G6PC
P15259	PGAM2
P11182	DBT
P16930	FAH
P22557	ALAS2
Q9H6K4	OPA3
Q14376	GALE
Q03135	CAV1
P54840	GYS2
O60762	DPM1
P41225	SOX3
O43175	PHGDH
P10515	DLAT
O00358	FOXE1
O14521	SDHD
Q9UBK8	MTRR
Q9BV10	ALG12
Q13316	DMP1
Q9H078	CLPB
Q8N5K1	CISD2
O43272	PRODH
Q96PE7	MCEE
Q16635	TAZ
P51692	STAT5B
Q9H6U8	ALG9
Q5T442	GJC2
P11912	CD79A
Q12904	AIMP1
P13716	ALAD
Q14117	DPYS
O95467	GNAS
Q86XE5	HOGA1
Q12882	DPYD
Q9H8P0	SRD5A3
Q3T906	GNPTAB
P81172	HAMP
Q96AD5	PNPLA2
P12955	PEPD
Q9BVK2	ALG8
Q2TAA5	ALG11
Q5JTZ9	AARS2
Q9Y2V7	COG6
Q6QNY0	BLOC1S3
Q96G30	MRAP2
Q05469	LIPE
P54710	FXYD2
Q9Y223	GNE
Q9Y5U8	MPC1
P11217	PYGM
P10746	UROS
Q9UL45	BLOC1S6
O00754	MAN2B1
P49748	ACADVL
O94777	DPM2
Q9HAC7	SUGCT
P82650	MRPS22
Q9P0J1	PDP1
P30968	GNRHR
P11597	CETP
P02649	APOE
P28328	PEX2
Q04446	GBE1
P02647	APOA1
P31327	CPS1
P31639	SLC5A2
P09622	DLD
P04350	TUBB4A
P36871	PGM1
Q92902	HPS1
Q5JWF2	GNAS
P05186	ALPL
P01185	AVP
Q96HY7	DHTKD1
P08236	GUSB
P04424	ASL
P22607	FGFR3
Q5SW96	LDLRAP1
Q9UJS0	SLC25A13
Q8NI17	IL31RA
P55157	MTTP
P40259	CD79B
P23786	CPT2
P43897	TSFM
Q9BZH6	WDR11
Q96IV0	NGLY1
O43511	SLC26A4
P50440	GATM
P13929	ENO3
Q14232	EIF2B1
P17405	SMPD1
P15291	B4GALT1
P43005	SLC1A1
P50336	PPOX
P37058	HSD17B3
